# Supplementary material for: Cryo-EM structure of MukBEF reveals DNA loop entrapment at chromosomal unloading sites
Source: Mol Cell. 2021 Dec 2;81(23):4891–4906.e8. doi: 10.1016/j.molcel.2021.10.011 (PMC8669397; doi:10.1016/j.molcel.2021.10.011)
Supplement: Data S1. Annotated sequences of plasmids and genomic loci, related to STAR methods [file mmc2.zip]

Archive with 17 entries (17 files):
- matP in-frame deletion locus.gb
- mukB-HaloTag neoR locus.gb
- mukFEB deletion pheS-hygR locus.gb
- mukFEB pheS-hygR locus.gb
- pFB0017 pET-Gold1 ccdB.gb
- pFB0287 pET-Gold1 'mukB-HaloTag neoR module.gb
- pFB0377 pCONEX-Gate4.gb
- pFB0403 pET-Gate2 Pth MukF MukE His6-SUMO-MukB.gb
- pFB0411 pCONEX-Gate4 CRISPR(mukFEB cloDF13).gb
- pFB0448 pCONEX-Gate4 BsmBI ccdB.gb
- pFB0449 pCONEX-Gate5 CRISPR(mukB cloDF13) ccdB.gb
- pFB0469 pET-Gold1 Pth MatP.gb
- pFB0485 pET-Gate2 Pth His6-SUMO-MukB(E1407Q).gb
- pFB0486 pET-Gate2 Pth MukFE.gb
- pFB0502 pET-Gold1 (3-723)MukB(R143C) module.gb
- pFB0507 pET-Gold1 mukF(D227C, Q412C)EB' module.gb
- pFB0508 pET-Gold1 (723-1480)MukB(R771C, C1118S, K1246C) module.gb
