# Supplementary material for: Cryo-EM structure of MukBEF reveals DNA loop entrapment at chromosomal unloading sites
Source: Mol Cell. 2021 Dec 2;81(23):4891–4906.e8. doi: 10.1016/j.molcel.2021.10.011 (PMC8669397; doi:10.1016/j.molcel.2021.10.011)
Supplement: Data S1. Annotated sequences of plasmids and genomic loci, related to STAR methods [file mmc2.zip › mukFEB deletion pheS-hygR locus.gb]

LOCUS       Exported               15567 bp ds-DNA     linear   UNA 15-FEB-2019
DEFINITION  natural linear DNA.
ACCESSION   .
VERSION     .
KEYWORDS    .
SOURCE      natural DNA sequence
  ORGANISM  unspecified
REFERENCE   1  (bases 1 to 15567)
  AUTHORS   Frank
  TITLE     Direct Submission
  JOURNAL   Exported Monday, Mar 4, 2019 from SnapGene 4.3.2
            https://www.snapgene.com
FEATURES             Location/Qualifiers
     source          1..15567
                     /organism="Escherichia coli str. K-12 substr. MG1655"
                     /strain="K-12"
                     /sub_strain="MG1655"
                     /mol_type="genomic DNA"
                     /db_xref="taxon:511145"
     source          7997..10097
                     /organism="Escherichia coli str. K-12 substr. MG1655"
                     /strain="K-12"
                     /sub_strain="MG1655"
                     /mol_type="genomic DNA"
                     /label=source
                     /db_xref="taxon:511145"
     CDS             1..259
                     /codon_start=1
                     /gene="ycaI"
                     /gene_synonym="ECK0904; JW5120"
                     /locus_tag="b0913"
                     /product="ComEC family inner membrane protein"
                     /label=ycaI
                     /db_xref="ASAP:ABE-0003111"
                     /db_xref="UniProtKB/Swiss-Prot:P37443"
                     /db_xref="EcoGene:EG12375"
                     /db_xref="GeneID:945531"
                     /protein_id="NP_415433.4"
                     /translation="IIVAINSASEWKSGTRIGIAL*RMATAL*QS*ASLSTARISMD*Y
                     STSRSNNGQFFSARLAD*QPQGANFTSLVSSVVWRASG*RV"
     gene            1..259
                     /gene="ycaI"
                     /gene_synonym="ECK0904; JW5120"
                     /locus_tag="b0913"
                     /label=ycaI
                     /db_xref="EcoGene:EG12375"
                     /db_xref="GeneID:945531"
     CDS             296..2044
                     /codon_start=1
                     /gene="msbA"
                     /gene_synonym="ECK0905; JW0897"
                     /locus_tag="b0914"
                     /product="lipid ABC transporter permease/ATPase"
                     /function="transport; Transport of small molecules: Other"
                     /label=msbA
                     /note="ATP-binding transport protein; multicopy suppressor 
                     of htrB"
                     /note="/GO_component=GO:0019866 - organelle inner membrane;
                     GO:0009274 - peptidoglycan-based cell wall"
                     /db_xref="ASAP:ABE-0003113"
                     /db_xref="UniProtKB/Swiss-Prot:P60752"
                     /db_xref="EcoGene:EG10613"
                     /db_xref="GeneID:945530"
                     /protein_id="NP_415434.1"
                     /translation="MHNDKDLSTWQTFRRLWPTIAPFKAGLIVAGVALILNAASDTFML
                     SLLKPLLDDGFGKTDRSVLVWMPLVVIGLMILRGITSYVSSYCISWVSGKVVMTMRRRL
                     FGHMMGMPVSFFDKQSTGTLLSRITYDSEQVASSSSGALITVVREGASIIGLFIMMFYY
                     SWQLSIILIVLAPIVSIAIRVVSKRFRNISKNMQNTMGQVTTSAEQMLKGHKEVLIFGG
                     QEVETKRFDKVSNRMRLQGMKMVSASSISDPIIQLIASLALAFVLYAASFPSVMDSLTA
                     GTITVVFSSMIALMRPLKSLTNVNAQFQRGMAACQTLFTILDSEQEKDEGKRVIERATG
                     DVEFRNVTFTYPGRDVPALRNINLKIPAGKTVALVGRSGSGKSTIASLITRFYDIDEGE
                     ILMDGHDLREYTLASLRNQVALVSQNVHLFNDTVANNIAYARTEQYSREQIEEAARMAY
                     AMDFINKMDNGLDTVIGENGVLLSGGQRQRIAIARALLRDSPILILDEATSALDTESER
                     AIQAALDELQKNRTSLVIAHRLSTIEKADEIVVVEDGVIVERGTHNDLLEHRGVYAQLH
                     KMQFGQ"
     gene            296..2044
                     /gene="msbA"
                     /gene_synonym="ECK0905; JW0897"
                     /locus_tag="b0914"
                     /label=msbA
                     /db_xref="EcoGene:EG10613"
                     /db_xref="GeneID:945530"
     CDS             2041..3027
                     /codon_start=1
                     /gene="lpxK"
                     /gene_synonym="ECK0906; JW0898; ycaH"
                     /locus_tag="b0915"
                     /product="lipid A 4'kinase"
                     /function="putative enzyme; Not classified"
                     /EC_number="2.7.1.130"
                     /label=lpxK
                     /note="/GO_component=GO:0019866 - organelle inner membrane;
                     GO:0009274 - peptidoglycan-based cell wall"
                     /note="/GO_function=GO:0042280 - cell surface antigen 
                     activity, host-interacting"
                     /note="/GO_process=GO:0009248 - K antigen biosynthetic 
                     process; GO:0009245 - lipid A biosynthetic process; 
                     GO:0009244 - lipopolysaccharide core region biosynthetic 
                     process"
                     /db_xref="ASAP:ABE-0003115"
                     /db_xref="UniProtKB/Swiss-Prot:P27300"
                     /db_xref="EcoGene:EG11409"
                     /db_xref="GeneID:945526"
                     /protein_id="NP_415435.1"
                     /translation="MIEKIWSGESPLWRLLLPLSWLYGLVSGAIRLCYKLKLKRAWRAP
                     VPVVVVGNLTAGGNGKTPVVVWLVEQLQQRGIRVGVVSRGYGGKAESYPLLLSADTTTA
                     QAGDEPVLIYQRTDAPVAVSPVRSDAVKAILAQHPDVQIIVTDDGLQHYRLARDVEIVV
                     IDGVRRFGNGWWLPAGPMRERAGRLKSVDAVIVNGGVPRSGEIPMHLLPGQAVNLRTGT
                     RCDVAQLEHVVAMAGIGHPPRFFATLKMCGVQPEKCVPLADHQSLNHADVSALVSAGQT
                     LVMTEKDAVKCRAFAEENWWYLPVDAQLSGDEPAKLLTQLTLLASGN"
     gene            2041..3027
                     /gene="lpxK"
                     /gene_synonym="ECK0906; JW0898; ycaH"
                     /locus_tag="b0915"
                     /label=lpxK
                     /db_xref="EcoGene:EG11409"
                     /db_xref="GeneID:945526"
     CDS             3064..4296
                     /codon_start=1
                     /gene="ycaQ"
                     /gene_synonym="ECK0907; JW0899"
                     /locus_tag="b0916"
                     /product="DUF1006 family protein with C-terminal wHTH 
                     domain"
                     /label=ycaQ
                     /db_xref="ASAP:ABE-0003117"
                     /db_xref="UniProtKB/Swiss-Prot:P75843"
                     /db_xref="EcoGene:EG13701"
                     /db_xref="GeneID:945524"
                     /protein_id="NP_415436.1"
                     /translation="MSLPHLSLADARNLHLAAQGLLNKPRRRASLEDIPATISRMSLLQ
                     IDTINIVARSPYLVLFSRLGNYPAQWLDESLARGELMEYWAHEACFMPRSDFRLIRHRM
                     LAPEKMGWKYKDAWMQEHEAEIAQLIQHIHDKGPVRSADFEHPRKGASGWWEWKPHKRH
                     LEGLFTAGKVMVIERRNFQRVYDLTHRVMPDWDDERDLVSQTEAEIIMLDNSARSLGIF
                     REQWLADYYRLKRPALAAWREARAEQQQIIAVHVEKLGNLWLHDDLLPLLERALAGKLT
                     ATHSAVLSPFDPVVWDRKRAEQLFDFSYRLECYTPAPKRQYGYFVLPLLHRGQLVGRMD
                     AKMHRQTGILEVISLWLQEGIKPTTTLQKGLRQAITDFANWQQATRVTLGCCPQGLFTD
                     CRTGWEIDPVA"
     gene            3064..4296
                     /gene="ycaQ"
                     /gene_synonym="ECK0907; JW0899"
                     /locus_tag="b0916"
                     /label=ycaQ
                     /db_xref="EcoGene:EG13701"
                     /db_xref="GeneID:945524"
     CDS             4348..4530
                     /codon_start=1
                     /gene="ycaR"
                     /gene_synonym="ECK0908; JW0900"
                     /locus_tag="b0917"
                     /product="peroxide and acid resistance protein, UPF0434 
                     family"
                     /label=ycaR
                     /db_xref="ASAP:ABE-0003120"
                     /db_xref="UniProtKB/Swiss-Prot:P0AAZ7"
                     /db_xref="EcoGene:EG14287"
                     /db_xref="GeneID:945537"
                     /protein_id="NP_415437.1"
                     /translation="MDHRLLEIIACPVCNGKLWYNQEKQELICKLDNLAFPLRDGIPVL
                     LETEARVLTADESKS"
     gene            4348..4530
                     /gene="ycaR"
                     /gene_synonym="ECK0908; JW0900"
                     /locus_tag="b0917"
                     /label=ycaR
                     /db_xref="EcoGene:EG14287"
                     /db_xref="GeneID:945537"
     CDS             4527..5273
                     /codon_start=1
                     /gene="kdsB"
                     /gene_synonym="ECK0909; JW0901"
                     /locus_tag="b0918"
                     /product="3-deoxy-manno-octulosonate cytidylyltransferase"
                     /function="enzyme; Surface polysaccharides & antigens"
                     /EC_number="2.7.7.38"
                     /label=kdsB
                     /note="CTP:CMP-3-deoxy-D-manno-octulosonate transferase"
                     /note="/GO_component=GO:0005737 - cytoplasm; GO:0009274 - 
                     peptidoglycan-based cell wall"
                     /note="/GO_function=GO:0042280 - cell surface antigen 
                     activity, host-interacting"
                     /note="/GO_process=GO:0009248 - K antigen biosynthetic 
                     process; GO:0009245 - lipid A biosynthetic process; 
                     GO:0009244 - lipopolysaccharide core region biosynthetic 
                     process"
                     /db_xref="ASAP:ABE-0003122"
                     /db_xref="UniProtKB/Swiss-Prot:P04951"
                     /db_xref="EcoGene:EG10519"
                     /db_xref="GeneID:945539"
                     /protein_id="NP_415438.1"
                     /translation="MSFVVIIPARYASTRLPGKPLVDINGKPMIVHVLERARESGAERI
                     IVATDHEDVARAVEAAGGEVCMTRADHQSGTERLAEVVEKCAFSDDTVIVNVQGDEPMI
                     PATIIRQVADNLAQRQVGMATLAVPIHNAEEAFNPNAVKVVLDAEGYALYFSRATIPWD
                     RDRFAEGLETVGDNFLRHLGIYGYRAGFIRRYVNWQPSPLEHIEMLEQLRVLWYGEKIH
                     VAVAQEVPGTGVDTPEDLERVRAEMR"
     gene            4527..5273
                     /gene="kdsB"
                     /gene_synonym="ECK0909; JW0901"
                     /locus_tag="b0918"
                     /label=kdsB
                     /db_xref="EcoGene:EG10519"
                     /db_xref="GeneID:945539"
     CDS             5427..6320
                     /codon_start=1
                     /gene="ycbJ"
                     /gene_synonym="ECK0910; JW0902"
                     /locus_tag="b0919"
                     /product="protein kinase-like domain protein"
                     /label=ycbJ
                     /db_xref="ASAP:ABE-0003125"
                     /db_xref="UniProtKB/Swiss-Prot:P0AB03"
                     /db_xref="EcoGene:EG13702"
                     /db_xref="GeneID:945545"
                     /protein_id="NP_415439.1"
                     /translation="MEQLRAELSHLLGEKLSRIECVNEKADTALWALYDSQGNPMPLMA
                     RSFSTPGKARQLAWKTTMLARSGTVRMPTIYGVMTHEEHPGPDVLLLERMRGVSVEAPA
                     RTPERWEQLKDQIVEALLAWHRQDSRGCVGAVDNTQENFWPSWYRQHVEVLWTTLNQFN
                     NTGLTMQDKRILFRTRECLPALFEGFNDNCVLIHGNFCLRSMLKDSRSDQLLAMVGPGL
                     MLWAPREYELFRLMDNSLAEDLLWSYLQRAPVAESFIWRRWLYVLWDEVAQLVNTGRFS
                     RRNFDLASKSLLPWLA"
     gene            5427..6320
                     /gene="ycbJ"
                     /gene_synonym="ECK0910; JW0902"
                     /locus_tag="b0919"
                     /label=ycbJ
                     /db_xref="EcoGene:EG13702"
                     /db_xref="GeneID:945545"
     CDS             complement(6297..7076)
                     /codon_start=1
                     /gene="elyC"
                     /gene_synonym="ECK0911; JW0903; ycbC"
                     /locus_tag="b0920"
                     /product="envelope biogenesis factor; DUF218 superfamily 
                     protein"
                     /function="factor; Murein sacculus, peptidoglycan"
                     /label=elyC
                     /db_xref="ASAP:ABE-0003127"
                     /db_xref="UniProtKB/Swiss-Prot:P0AB01"
                     /db_xref="EcoGene:EG12166"
                     /db_xref="GeneID:945546"
                     /protein_id="NP_415440.1"
                     /translation="MLFTLKKVIGNMLLPLPLMLLIIGAGLALLWFSRFQKTGKIFISI
                     GWLALLLLSLQPVADRLLRPIESTYPTWNNSQKVDYIVVLGGGYTWNPQWAPSSNLINN
                     SLPRLNEGIRLWRENPGSKLIFTGGVAKTNTVSTAEVGARVAQSLGVPREQIITLDLPK
                     DTEEEAAAVKQAIGDAPFLLVTSASHLPRAMIFFQQEGLNPLPAPANQLAIDSPLNPWE
                     RAIPSPVWLMHSDRVGYETLGRIWQWLKGSSGEPRQE"
     gene            complement(6297..7076)
                     /gene="elyC"
                     /gene_synonym="ECK0911; JW0903; ycbC"
                     /locus_tag="b0920"
                     /label=elyC
                     /db_xref="EcoGene:EG12166"
                     /db_xref="GeneID:945546"
     promoter        7045..7072
                     /label=PsmtA
     CDS             7212..7996
                     /codon_start=1
                     /gene="smtA"
                     /gene_synonym="ECK0912; JW0904; ycbD"
                     /locus_tag="b0921"
                     /product="putative S-adenosyl-L-methionine-dependent 
                     methyltransferase"
                     /function="enzyme; Central intermediary metabolism: Pool, 
                     multipurpose conversions"
                     /label=smtA
                     /note="S-adenosylmethionine-dependent methyltransferase"
                     /note="/GO_process=GO:0006071 - glycerol metabolic process"
                     /db_xref="ASAP:ABE-0003131"
                     /db_xref="UniProtKB/Swiss-Prot:P36566"
                     /db_xref="EcoGene:EG12167"
                     /db_xref="GeneID:945547"
                     /protein_id="NP_415441.1"
                     /translation="MQDRNFDDIAEKFSRNIYGTTKGQLRQAILWQDLDRVLAEMGPQK
                     LRVLDAGGGEGQTAIKMAERGHQVILCDLSAQMIDRAKQAAEAKGVSDNMQFIHCAAQD
                     VASHLETPVDLILFHAVLEWVADPRSVLQTLWSVLRPGGVLSLMFYNAHGLLMHNMVAG
                     NFDYVQAGMPKKKKRTLSPDYPRDPAQVYLWLEEAGWQIMGKTGVRVFHDYLREKHQQR
                     DCYEALLELETRYCRQEPYITLGRYIHVTARKPQSKDKV"
     gene            7212..7996
                     /gene="smtA"
                     /gene_synonym="ECK0912; JW0904; ycbD"
                     /locus_tag="b0921"
                     /label=smtA
                     /db_xref="EcoGene:EG12167"
                     /db_xref="GeneID:945547"
     misc_feature    7947..7997
                     /label=UP
     misc_feature    complement(7947..7973)
                     /label=ProtoSpacer UP homology
     CDS             7994..7996
                     /codon_start=1
                     /gene="mukF"
                     /gene_synonym="ECK0913; JW0905; kicB"
                     /locus_tag="b0922"
                     /product="chromosome condensin MukBEF, kleisin-like 
                     subunit, binds calcium"
                     /function="factor; Cell killing"
                     /label=mukF
                     /note="mukF protein (killing factor KICB)"
                     /db_xref="ASAP:ABE-0003134"
                     /db_xref="UniProtKB/Swiss-Prot:P60293"
                     /db_xref="EcoGene:EG12165"
                     /db_xref="GeneID:945548"
                     /protein_id="NP_415442.1"
                     /translation="M"
     gene            7994..7996
                     /gene="mukF"
                     /gene_synonym="ECK0913; JW0905; kicB"
                     /locus_tag="b0922"
                     /label=mukF
                     /db_xref="EcoGene:EG12165"
                     /db_xref="GeneID:945548"
     promoter        8011..8058
                     /label=EM7 promoter
                     /note="synthetic bacterial promoter"
     CDS             8077..9060
                     /codon_start=1
                     /label=pheS(R251A, A294G)
                     /translation="MSHLAELVASAKAAISQASDVAALDNVRVEYLGKKGHLTLQMTTL
                     RELPPEERPAAGAVINEAKEQVQQALNARKAELESAALNARLAAETIDVSLPGRRIENG
                     GLHPVTRTIDRIESFFGELGFTVATGPEIEDDYHNFDALNIPGHHPARADHDTFWFDTT
                     RLLRTQTSGVQIRTMKAQQPPIRIIAPGRVYRNDYDQTHTPMFHQMEGLIVDTNISFTN
                     LKGTLHDFLRNFFEEDLQIRFRPSYFPFAEPSAEVDVMGKNGKWLEVLGCGMVHPNVLR
                     NVGIDPEVYSGFGFGMGMERLTMLRYGVTDLRSFFENDLRFLKQFK"
     CDS             9072..10095
                     /codon_start=1
                     /gene="aph(4)-Ia"
                     /product="aminoglycoside phosphotransferase from E. coli"
                     /label=HygR
                     /note="confers resistance to hygromycin"
                     /translation="MKKPELTATSVEKFLIEKFDSVSDLMQLSEGEESRAFSFDVGGRG
                     YVLRVNSCADGFYKDRYVYRHFASAALPIPEVLDIGEFSESLTYCISRRAQGVTLQDLP
                     ETELPAVLQPVAEAMDAIAAADLSQTSGFGPFGPQGIGQYTTWRDFICAIADPHVYHWQ
                     TVMDDTVSASVAQALDELMLWAEDCPEVRHLVHADFGSNNVLTDNGRITAVIDWSEAMF
                     GDSQYEVANIFFWRPWLACMEQQTRYFERRHPELAGSPRLRAYMLRIGLDQLYQSLVDG
                     NFDDAAWAQGRCDAIVRSGAGTVGRTQIARRSAAVWTDGCVEVLADSGNRRPSTRPRAK
                     E"
     misc_feature    10098..10147
                     /label=DO
     misc_feature    10121..10147
                     /label=ProtoSpacer DO homology
     promoter        10137..10165
                     /label=PIdtD
     CDS             10288..12135
                     /codon_start=1
                     /gene="ldtD"
                     /gene_synonym="ECK0916; JW0908; ycbB"
                     /locus_tag="b0925"
                     /product="murein L,D-transpeptidase"
                     /function="enzyme; Murein sacculus, peptidoglycan"
                     /label=ldtD
                     /note="putative amidase"
                     /db_xref="ASAP:ABE-0003142"
                     /db_xref="UniProtKB/Swiss-Prot:P22525"
                     /db_xref="EcoGene:EG11253"
                     /db_xref="GeneID:945541"
                     /protein_id="NP_415445.1"
                     /translation="MLLNMMCGRQLSAISLCLAVTFAPLFNAQADEPEVIPGDSPVAVS
                     EQGEALPQAQATAIMAGIQPLPEGAAEKARTQIESQLPAGYKPVYLNQLQLLYAARDMQ
                     PMWENRDAVKAFQQQLAEVAIAGFQPQFNKWVELLTDPGVNGMARDVVLSDAMMGYLHF
                     IANIPVKGTRWLYSSKPYALATPPLSVINQWQLALDKGQLPTFVAGLAPQHPQYAAMHE
                     SLLALLCDTKPWPQLTGKATLRPGQWSNDVPALREILQRTGMLDGGPKITLPGDDTPTD
                     AVVSPSAVTVETAETKPMDKQTTSRSKPAPAVRAAYDNELVEAVKRFQAWQGLGADGAI
                     GPATRDWLNVTPAQRAGVLALNIQRLRLLPTELSTGIMVNIPAYSLVYYQNGNQVLDSR
                     VIVGRPDRKTPMMSSALNNVVVNPPWNVPPTLARKDILPKVRNDPGYLESHGYTVMRGW
                     NSREAIDPWQVDWSTITASNLPFRFQQAPGPRNSLGRYKFNMPSSEAIYLHDTPNHNLF
                     KRDTRALSSGCVRVNKASDLANMLLQDAGWNDKRISDALKQGDTRYVNIRQSIPVNLYY
                     LTAFVGADGRTQYRTDIYNYDLPARSSSQIVSKAEQLIR"
     gene            10288..12135
                     /gene="ldtD"
                     /gene_synonym="ECK0916; JW0908; ycbB"
                     /locus_tag="b0925"
                     /label=ldtD
                     /db_xref="EcoGene:EG11253"
                     /db_xref="GeneID:945541"
     CDS             12316..12864
                     /codon_start=1
                     /gene="ycbK"
                     /gene_synonym="ECK0917; JW0909"
                     /locus_tag="b0926"
                     /product="M15A protease-related family periplasmic protein"
                     /label=ycbK
                     /db_xref="ASAP:ABE-0003145"
                     /db_xref="UniProtKB/Swiss-Prot:P0AB06"
                     /db_xref="EcoGene:EG13703"
                     /db_xref="GeneID:945538"
                     /protein_id="NP_415446.1"
                     /translation="MDKFDANRRKLLALGGVALGAAILPTPAFATLSTPRPRILTLNNL
                     HTGESIKAEFFDGRGYIQEELAKLNHFFRDYRANKIKSIDPGLFDQLYRLQGLLGTRKP
                     VQLISGYRSIDTNNELRARSRGVAKKSYHTKGQAMDFHIEGIALSNIRKAALSMRAGGV
                     GYYPRSNFVHIDTGPARHW"
     gene            12316..12864
                     /gene="ycbK"
                     /gene_synonym="ECK0917; JW0909"
                     /locus_tag="b0926"
                     /label=ycbK
                     /db_xref="EcoGene:EG13703"
                     /db_xref="GeneID:945538"
     CDS             12891..13538
                     /codon_start=1
                     /gene="ycbL"
                     /gene_synonym="ECK0918; JW0910"
                     /locus_tag="b0927"
                     /product="putative metal-binding enzyme"
                     /label=ycbL
                     /db_xref="ASAP:ABE-0003147"
                     /db_xref="UniProtKB/Swiss-Prot:P75849"
                     /db_xref="EcoGene:EG13704"
                     /db_xref="GeneID:945551"
                     /protein_id="NP_415447.1"
                     /translation="MNYRIIPVTAFSQNCSLIWCEQTRLAALVDPGGDAEKIKQEVDDS
                     GLTLMQILLTHGHLDHVGAAAELAQHYGVPVFGPEKEDEFWLQGLPAQSRMFGLEECQP
                     LTPDRWLNEGDTISIGNVTLQVLHCPGHTPGHVVFFDDRAKLLISGDVIFKGGVGRSDF
                     PRGDHNQLISSIKDKLLPLGDDVIFIPGHGPLSTLGYERLHNPFLQDEMPVW"
     gene            12891..13538
                     /gene="ycbL"
                     /gene_synonym="ECK0918; JW0910"
                     /locus_tag="b0927"
                     /label=ycbL
                     /db_xref="EcoGene:EG13704"
                     /db_xref="GeneID:945551"
     repeat_region   13602..13699
                     /note="RIP86 (repetitive extragenic palindromic) element; 
                     contains 2 REP sequences and 1 IHF site"
     CDS             complement(13760..14950)
                     /codon_start=1
                     /gene="aspC"
                     /gene_synonym="ECK0919; JW0911"
                     /locus_tag="b0928"
                     /product="aspartate aminotransferase, PLP-dependent"
                     /function="enzyme; Amino acid biosynthesis: Aspartate"
                     /EC_number="2.6.1.1"
                     /label=aspC
                     /note="aspartate aminotransferase"
                     /note="/GO_component=GO:0005737 - cytoplasm"
                     /note="/GO_process=GO:0006532 - aspartate biosynthetic 
                     process; GO:0009063 - cellular amino acid catabolic 
                     process"
                     /db_xref="ASAP:ABE-0003150"
                     /db_xref="UniProtKB/Swiss-Prot:P00509"
                     /db_xref="EcoGene:EG10096"
                     /db_xref="GeneID:945553"
                     /experiment="N-terminus verified by Edman degradation: PMID
                     387032,3298240,6378205,9298646,11736651"
                     /protein_id="NP_415448.1"
                     /translation="MFENITAAPADPILGLADLFRADERPGKINLGIGVYKDETGKTPV
                     LTSVKKAEQYLLENETTKNYLGIDGIPEFGRCTQELLFGKGSALINDKRARTAQTPGGT
                     GALRVAADFLAKNTSVKRVWVSNPSWPNHKSVFNSAGLEVREYAYYDAENHTLDFDALI
                     NSLNEAQAGDVVLFHGCCHNPTGIDPTLEQWQTLAQLSVEKGWLPLFDFAYQGFARGLE
                     EDAEGLRAFAAMHKELIVASSYSKNFGLYNERVGACTLVAADSETVDRAFSQMKAAIRA
                     NYSNPPAHGASVVATILSNDALRAIWEQELTDMRQRIQRMRQLFVNTLQEKGANRDFSF
                     IIKQNGMFSFSGLTKEQVLRLREEFGVYAVASGRVNVAGMTPDNMAPLCEAIVAVL"
     gene            complement(13760..14950)
                     /gene="aspC"
                     /gene_synonym="ECK0919; JW0911"
                     /locus_tag="b0928"
                     /label=aspC
                     /db_xref="EcoGene:EG10096"
                     /db_xref="GeneID:945553"
     CDS             complement(15135..15567)
                     /codon_start=1
                     /gene="ompF"
                     /gene_synonym="cmlB; coa; cry; ECK0920; JW0912; nfxB?; 
                     tolF"
                     /locus_tag="b0929"
                     /product="outer membrane porin 1a (Ia;b;F)"
                     /function="membrane; Outer membrane constituents"
                     /label=ompF
                     /note="outer membrane protein 1a (Ia;b;F)"
                     /note="/GO_component=GO:0009279 - cell outer membrane; 
                     GO:0009274 - peptidoglycan-based cell wall"
                     /db_xref="ASAP:ABE-0003153"
                     /db_xref="UniProtKB/Swiss-Prot:P02931"
                     /db_xref="EcoGene:EG10671"
                     /db_xref="GeneID:945554"
                     /protein_id="NP_415449.1"
                     /translation="QPARSSTSWQR*KS*TVGYWSEVRREQHLPGSELR*NP*RYADH*
                     *IYKHQRLRQQNARRSVSCAIPVRFRSASVHRLHQI*SERRRRYR*C*SGELL*SGRNL
                     LLQQKHVHLC*LHHQPDRF*QQTGRRFRRHRCCGYRLPVL"
     gene            complement(15135..15567)
                     /gene="ompF"
                     /gene_synonym="cmlB; coa; cry; ECK0920; JW0912; nfxB?; 
                     tolF"
                     /locus_tag="b0929"
                     /label=ompF
                     /db_xref="EcoGene:EG10671"
                     /db_xref="GeneID:945554"
ORIGIN
        1 atcatcgttg ccattaattc agcgagtgaa tggaaaagtg gcactcgcat cggcatcgcg
       61 ctataacgca tggcgactgc cctctaacaa agttaagcat cgctatcaac tgcaaggata
      121 tcaatggatt gatactccac atcaaggtca aacaacggtc aatttttcag cgcaaggctg
      181 gcggattagc agcctcaggg agcaaatttt acctcgttgg tatcatcagt ggtttggcgt
      241 gccagtggat aacgggtaga atatgcggct atttcaacaa atgctggttt tttgaatgca
      301 taacgacaaa gatctctcta cgtggcagac attccgccga ctgtggccaa ccattgcgcc
      361 tttcaaagcg ggtctgatcg tggcgggcgt agcgttaatc ctcaacgcag ccagcgatac
      421 cttcatgtta tcgctcctta agccacttct tgatgatggc tttggtaaaa cagatcgctc
      481 cgtgctggtg tggatgccgc tggtggtgat cgggctgatg attttacgtg gtatcaccag
      541 ctatgtctcc agctactgta tctcctgggt atcaggaaag gtggtaatga ccatgcgtcg
      601 ccgcctgttt ggtcacatga tgggaatgcc agtttcattc tttgacaaac agtcaacggg
      661 tacgctgttg tcacgtatta cctacgattc cgaacaggtt gcttcttctt cttccggcgc
      721 actgattact gttgtgcgtg aaggtgcgtc gatcatcggc ctgttcatca tgatgttcta
      781 ttacagttgg caactgtcga tcattttgat tgtgctggca ccgattgttt cgattgcgat
      841 tcgcgttgta tcgaagcgtt ttcgcaacat cagtaaaaac atgcagaaca ccatggggca
      901 ggtgaccacc agcgcagaac aaatgctgaa gggccacaaa gaagtattga ttttcggtgg
      961 tcaggaagtg gaaacgaaac gctttgataa agtcagcaac cgaatgcgtc ttcaggggat
     1021 gaaaatggtt tcagcctctt ccatctctga tccgatcatt cagctgatcg cctctttggc
     1081 gctggcgttt gttctgtatg cggcgagctt cccaagtgtc atggatagcc tgactgccgg
     1141 tacgattacc gttgttttct cttcaatgat tgcactgatg cgtccgctga aatcgctgac
     1201 caacgttaac gcccagttcc agcgcggtat ggcggcttgt cagacgctgt ttaccattct
     1261 ggacagtgag caggagaaag atgaaggtaa gcgcgtgatc gagcgtgcga ctggcgacgt
     1321 ggaattccgc aatgtcacct ttacttatcc gggacgtgac gtacctgcat tgcgtaacat
     1381 caacctgaaa attccggcag ggaagacggt tgctctggtt ggacgctctg gttcgggtaa
     1441 atcaaccatc gccagcctga tcacgcgttt ttacgatatt gatgaaggcg aaatcctgat
     1501 ggatggtcac gatctgcgcg agtataccct ggcgtcgtta cgtaaccagg ttgctctggt
     1561 gtcgcagaat gtccatctgt ttaacgatac ggttgctaac aacattgctt acgcacggac
     1621 tgaacagtac agccgtgagc aaattgaaga agcggcgcgt atggcctacg ccatggactt
     1681 catcaataag atggataacg gtctcgatac agtgattggt gaaaacggcg tgctgctctc
     1741 tggcggtcag cgtcagcgta ttgctatcgc tcgagccttg ttgcgtgata gcccgattct
     1801 gattctggac gaagctacct cggctctgga taccgaatcc gaacgtgcga ttcaggcggc
     1861 actggatgag ttgcagaaaa accgtacctc tctggtgatt gcccaccgct tgtctaccat
     1921 tgaaaaggca gacgaaatcg tggtcgtcga ggatggtgtc attgtggaac gcggtacgca
     1981 taacgatttg cttgagcacc gcggcgttta cgcgcaactt cacaaaatgc agtttggcca
     2041 atgatcgaaa aaatctggtc tggtgaatcc cctttgtggc ggctattgct gccactctcc
     2101 tggttgtatg gcctggtgag tggcgcgatc cgtctttgct ataaactaaa actgaagcgc
     2161 gcctggcgtg cccccgtacc ggttgtcgtg gttggtaatc tcaccgcagg cggcaacgga
     2221 aaaaccccgg tcgttgtctg gctggtggaa cagttgcaac agcgcggtat tcgcgtgggg
     2281 gtcgtatcgc ggggatatgg tggtaaggct gaatcttatc cgctgttatt gtcggcagat
     2341 accacaacag cacaggcggg tgatgaacct gtgttgattt atcaacgcac tgatgcgcct
     2401 gttgcggttt ctcccgttcg ttctgatgcg gtaaaagcca ttctggcgca acaccctgat
     2461 gtgcagatca tcgtaaccga cgacggttta cagcattacc gtctggcgcg tgatgtggaa
     2521 attgtcgtta ttgatggtgt gcgtcgcttt ggcaatggct ggtggttgcc ggcggggcca
     2581 atgcgtgagc gagcggggcg cttaaagtcg gttgatgcgg taatcgtcaa cggcggtgtc
     2641 cctcgcagcg gtgaaatccc catgcatctg ctgccgggtc aggcggtgaa tttacgtacc
     2701 ggtacgcgtt gtgacgttgc tcagcttgaa catgtagtgg cgatggcggg gattgggcat
     2761 ccgccgcgct tttttgccac gctgaagatg tgtggcgtac aaccggaaaa atgtgtaccg
     2821 ctggccgatc atcagtcttt gaaccatgcg gatgtcagtg cgttggtaag cgccgggcaa
     2881 acgctggtaa tgactgaaaa agatgcggtg aaatgccggg cctttgcaga agaaaattgg
     2941 tggtatttgc ctgtagacgc acagctttca ggtgatgaac cagcgaaact gcttacgcaa
     3001 ctaaccttgc tggcttctgg caactagtta cgccgcggca gcgttcgatt gatggagtca
     3061 tgaatgtcgc tgccgcacct ctcccttgct gatgcgcgta atcttcacct tgccgcacaa
     3121 ggcctgttaa acaaaccccg ccgtcgagcg tcgttggagg atattccggc aacgatctcc
     3181 cgcatgtcct tgctgcaaat cgataccatc aatattgttg cccgtagtcc atatctggtg
     3241 cttttcagtc gtctgggaaa ttatcctgcc cagtggctgg atgagtctct ggcgcgtggc
     3301 gaattaatgg aatactgggc gcatgaagcc tgctttatgc cgcgtagcga ctttcgtctt
     3361 attcgccacc gcatgctggc acctgaaaaa atgggctgga aatacaaaga cgcctggatg
     3421 caggaacatg aggcggaaat tgcacagtta attcagcata ttcatgataa ggggccggta
     3481 cgttcagccg attttgagca tcctcgtaaa ggtgcaagcg gctggtggga atggaagccg
     3541 cataaacggc atctggaagg tttatttact gccggaaagg tgatggtgat tgaacggcgc
     3601 aacttccagc gcgtttatga tttaacccac cgtgtcatgc ctgactggga tgatgagcgc
     3661 gatctcgttt cgcaaacaga agcagaaatc atcatgctgg ataacagtgc gcgtagcctg
     3721 ggaatattcc gcgaacagtg gctggcagat tactatcggc tgaaacgtcc ggcactggcg
     3781 gcgtggcgcg aagcgagggc tgaacagcag caaatcattg ctgtgcatgt tgaaaaattg
     3841 ggcaatcttt ggctgcatga tgatttgctg ccgctactcg agcgagcgct ggccggaaag
     3901 ctcactgcaa cgcacagcgc ggtactttcg ccttttgatc ctgttgtctg ggatcgcaaa
     3961 cgcgcagagc agctttttga ttttagctac cggctggagt gctatacccc agcgccgaaa
     4021 cgccagtatg gctattttgt tctgccgtta ttacatcgtg ggcaattagt tgggcgaatg
     4081 gatgccaaaa tgcatcgcca gacaggcatc cttgaagtta tctctctgtg gttacaggaa
     4141 ggtattaaac caacgacaac gctgcaaaaa gggctacgtc aggcgattac tgatttcgct
     4201 aactggcagc aggcaacgcg ggtgacatta ggatgctgcc cgcaaggcct ctttactgat
     4261 tgccgcaccg gctgggaaat agaccccgtc gcataaatga ttatgataag atttatgcat
     4321 tcataacccg atccatctgg aggaactatg gatcatcgtc tgcttgaaat cattgcctgc
     4381 ccggtttgca acggaaaact ttggtataac caggaaaaac aagagcttat ttgcaaactg
     4441 gacaacctcg ctttcccgct gcgtgatggc attccagtgt tgctggaaac ggaagcccgc
     4501 gtgctgactg ctgatgagag taaatcatga gttttgtggt cattattccc gcgcgctacg
     4561 cgtccacgcg tctgcccggt aaaccattgg ttgatattaa cggcaaaccc atgattgttc
     4621 atgttcttga acgcgcgcgt gaatcaggtg ccgagcgcat catcgtggca accgatcatg
     4681 aggatgttgc ccgcgccgtt gaagccgctg gcggtgaagt atgtatgacg cgcgccgatc
     4741 atcagtcagg aacagaacgt ctggcggaag ttgtcgaaaa atgcgcattc agcgacgaca
     4801 cggtgatcgt taatgtgcag ggtgatgaac cgatgatccc tgcgacaatc attcgtcagg
     4861 ttgctgataa cctcgctcag cgtcaggtgg gtatggcgac tctggcggtg ccaatccaca
     4921 atgcggaaga agcgtttaac ccgaatgcgg tgaaagtggt tctcgacgct gaagggtatg
     4981 cactgtactt ctctcgcgcc accattcctt gggatcgtga tcgttttgca gaaggccttg
     5041 aaaccgttgg cgataacttc ctgcgtcatc ttggtattta tggctaccgt gcaggcttta
     5101 tccgtcgtta cgtcaactgg cagccaagtc cgttagaaca catcgaaatg ttagagcagc
     5161 ttcgtgttct gtggtacggc gaaaaaatcc atgttgctgt tgctcaggaa gttcctggca
     5221 caggtgtgga tacccctgaa gatcttgagc gcgttcgcgc tgaaatgcgc taatttcact
     5281 tcacgacact tcagccaatt ttgggaggag tgtcgtaccg ttacgatttt cctcaatttt
     5341 tcttttcaac aattgatctc attcaggtga catcttttat attggcgctc attatgaaag
     5401 cagtagcttt tatgagggta atctgaatgg aacagctgcg tgccgaatta agccatttac
     5461 tgggcgaaaa actcagtcgt attgagtgcg tcaatgaaaa agcggatacg gcgttgtggg
     5521 ctttgtatga cagccaggga aacccaatgc cgttaatggc aagaagcttt agtacgcccg
     5581 gaaaagcccg acaactggca tggaaaacca ccatgctggc aagaagtggg actgtccgta
     5641 tgccgactat ttatggtgtg atgacgcatg aagaacaccc cggccccgat gtcctgctac
     5701 tggagcggat gcgtggtgtt tcggtggagg caccagcccg aacaccagaa cgctgggaac
     5761 aactcaaaga ccaaatcgtt gaagccttac tggcctggca ccgtcaggac agtcgcggtt
     5821 gcgtcggcgc ggtcgacaat actcaggaaa atttctggcc ctcatggtac cggcaacatg
     5881 ttgaagtgct atggaccacg ctcaatcagt tcaataacac cggtctgacg atgcaggata
     5941 agcggatcct gtttcgcact cgcgaatgtc tcccggcatt atttgaaggc tttaacgaca
     6001 attgtgtgct gattcacggt aacttctgtt tacgcagcat gttgaaagat tcgcgcagcg
     6061 atcagttact ggcgatggtc gggccgggac taatgctttg ggcaccgcga gaatacgaac
     6121 tgttccgact aatggataat tctctggcgg aagatttgct ctggagttac ctgcaacgcg
     6181 cgccagtggc ggagtcgttc atctggcggc gttggttgta tgtgttatgg gatgaagttg
     6241 cgcaactggt taataccgga cgatttagtc ggcgcaactt cgatctggca tcaaaatcac
     6301 tcttgccgtg gctcgcctga cgaacctttt agccactgcc agatacggcc aagcgtttca
     6361 tagccaacac gatcgctatg catcaaccag accggagaag ggattgcccg ttcccacggg
     6421 ttaagcggcg agtcgatggc caactgattc gccggggctg gtagcggatt taacccttcc
     6481 tgctgaaaaa agatcatcgc ccgcggcaga tgtgatgcgg aggtcaccag caggaaaggg
     6541 gcgtcaccaa tcgcctgttt cactgctgca gcttcttctt cggtatcttt tggcaaatcc
     6601 agggtgataa tttgctcgcg cggcacgccc agcgattgcg caactctggc acctacttcc
     6661 gctgtactca ccgtattggt ttttgctacg cctcccgtga agatcagttt tgatcccgga
     6721 ttttcgcgcc ataagcgaat accttcattc aggcgtggca gactgttatt gattaaatta
     6781 gagctcggtg cccactgcgg gttccaggta taaccacctc cgagcaccac gatatagtcc
     6841 actttttgcg aattattcca tgtcggatag gtgctttcga tgggacgcag caggcggtcg
     6901 gctaccggtt gcaaactcaa taacaagagc gccagccacc caatgctaat aaaaatcttc
     6961 ccggtttttt gaaaacggct aaaccacagc agcgccaggc cagcgccaat aatcaacaac
     7021 atcagcggaa gtggcagcaa catattgcca atcacttttt tcagtgtaaa aagcatcctt
     7081 tctggttcct tttttaacca tatagcaagg gatcgccagc gatattacac cagacgggtt
     7141 cattctcgcc gtggctgtga caaaatagcg tctttatcag aaaacgtctt agccaaccgg
     7201 tggagaaagc aatgcaggat cgcaattttg atgatattgc ggaaaagttt tcccgtaaca
     7261 tttacggcac caccaaaggg cagcttcgac aggctattct gtggcaggat ctcgatcgcg
     7321 tgctggcgga aatgggcccg caaaaactgc gtgtgctgga tgctggcggt ggagaagggc
     7381 agaccgcaat caaaatggcc gagcgtgggc atcaggtcat tttatgcgat ctttctgcgc
     7441 agatgatcga ccgcgcaaaa caggcggcag aagcaaaagg tgtgagcgac aacatgcaat
     7501 ttatacattg cgccgctcag gatgttgctt cgcatttgga aacgcccgtt gatctgatat
     7561 tgttccatgc ggtgctcgag tgggtggctg atccccgcag cgtattgcag accctctggt
     7621 cagtgttgcg tccaggcggc gtgttgtcgt taatgttcta caatgcgcat ggtttgttga
     7681 tgcataacat ggtcgccggg aattttgatt acgtgcaggc gggaatgccg aaaaagaaaa
     7741 aacggacgct ttcgccagat tatccacgcg acccggcgca ggtttatctg tggctggaag
     7801 aagctggttg gcaaattatg ggtaagacag gcgttcgcgt gtttcatgat tatctgcgcg
     7861 agaaacacca gcagcgcgac tgctatgaag cattacttga attagaaacg cgttattgcc
     7921 gtcaggaacc gtatattacc ctggggcgtt atattcatgt caccgcgcgc aaaccgcaga
     7981 gcaaggataa agtatgaagc ttgagcacgt gttgacaatt aatcatcggc atagtatatc
     8041 ggcatagtat aatacgacaa ggtgaggaac taaaccatgt cacatctcgc agaactggtt
     8101 gccagtgcga aggcggccat tagccaggcg tcagatgttg ccgcgttaga taatgtgcgc
     8161 gtcgaatatt tgggtaaaaa agggcactta acccttcaga tgacgaccct gcgtgagctg
     8221 ccgccagaag agcgtccggc agctggtgcg gttatcaacg aagcgaaaga gcaggttcag
     8281 caggcgctga atgcgcgtaa agcggaactg gaaagcgctg cactgaatgc gcgtctggcg
     8341 gcggaaacga ttgatgtctc tctgccaggt cgtcgcattg aaaacggcgg tctgcatccg
     8401 gttacccgta ccatcgaccg tatcgaaagt ttcttcggtg agcttggctt taccgtggca
     8461 accgggccgg aaatcgaaga cgattatcat aacttcgatg ctctgaacat tcctggtcac
     8521 cacccggcgc gcgctgacca cgacactttc tggtttgaca ctacccgcct gctgcgtacc
     8581 cagacctctg gcgtacagat ccgcaccatg aaagcccagc agccaccgat tcgtatcatc
     8641 gcgcctggcc gtgtttatcg taacgactac gaccagactc acacgccgat gttccatcag
     8701 atggaaggtc tgattgttga taccaacatc agctttacca acctgaaagg cacgctgcac
     8761 gacttcctgc gtaacttctt tgaggaagat ttgcagattc gcttccgtcc ttcctacttc
     8821 ccgtttgccg aaccttctgc agaagtggac gtcatgggta aaaacggtaa atggctggaa
     8881 gtgctgggct gcgggatggt gcatccgaac gtgttgcgta acgttggcat cgacccggaa
     8941 gtttactctg gtttcggctt cgggatgggg atggagcgtc tgactatgtt gcgttacggc
     9001 gtcaccgacc tgcgttcatt cttcgaaaac gatctgcgtt tcctcaaaca gtttaaataa
     9061 ggaggacaat catgaaaaag cctgaactca ccgcgacgtc tgtcgagaag tttctgatcg
     9121 aaaagttcga cagcgtctcc gacctgatgc agctctcgga gggcgaagaa tctcgtgctt
     9181 tcagcttcga tgtaggaggg cgtggatatg tcctgcgggt aaatagctgc gccgatggtt
     9241 tctacaaaga tcgttatgtt tatcggcact ttgcatcggc cgcgctcccg attccggaag
     9301 tgcttgacat tggggaattc agcgagagcc tgacctattg catctcccgc cgtgcacagg
     9361 gtgtcacgtt gcaagacctg cctgaaaccg aactgcccgc tgttctgcag ccggtcgcgg
     9421 aggccatgga tgcgatcgct gcggccgatc ttagccagac gagcgggttc ggcccattcg
     9481 gaccgcaagg aatcggtcaa tacactacat ggcgtgattt catatgcgcg attgctgatc
     9541 cccatgtgta tcactggcaa actgtgatgg acgacaccgt cagtgcgtcc gtcgcgcagg
     9601 ctctcgatga gctgatgctt tgggccgagg actgccccga agtccggcac ctcgtgcacg
     9661 cggatttcgg ctccaacaat gtcctgacgg acaatggccg cataacagcg gtcattgact
     9721 ggagcgaggc gatgttcggg gattcccaat acgaggtcgc caacatcttc ttctggaggc
     9781 cgtggttggc ttgtatggag cagcagacgc gctacttcga gcggaggcat ccggagcttg
     9841 caggatcgcc gcggctccgg gcgtatatgc tccgcattgg tcttgaccaa ctctatcaga
     9901 gcttggttga cggcaatttc gatgatgcag cttgggcgca gggtcgatgc gacgcaatcg
     9961 tccgatccgg agccgggact gtcgggcgta cacaaatcgc ccgcagaagc gcggccgtct
    10021 ggaccgatgg ctgtgtagaa gtacttgccg atagtggaaa ccgacgcccc agcactcgtc
    10081 cgagggcaaa ggaataatta cggcgcgctt ttctttaaac ttctttacat taggttatgt
    10141 aaaaacgtat cggcgtttat atactgaaga taagcctgat gagtaacagg cttgctcgtc
    10201 atactttcgt gagtattggc gttgtacagg caagtcgtaa aataacagcc tggctattca
    10261 gagtatgata aaaacagggg gcaagggatg ttgcttaata tgatgtgtgg tcgtcagctg
    10321 tcggcaatca gtttgtgcct ggccgtaaca ttcgctccac tgttcaatgc gcaggccgat
    10381 gagcctgaag taatccctgg cgacagcccg gtggctgtca gtgaacaggg cgaggcactg
    10441 ccgcaggcgc aagccacggc aataatggcg gggatccagc cattgcctga aggtgcggca
    10501 gaaaaagccc gcacgcaaat cgaatctcaa ttacccgcag gttacaagcc ggtttatctt
    10561 aaccagcttc aactgttgta tgccgcacgc gatatgcaac ccatgtggga aaaccgtgat
    10621 gctgttaaag ccttccagca acagctggca gaggtggcga ttgccggttt ccagccgcag
    10681 tttaataaat gggtagagtt actgaccgat cctggtgtta acgggatggc acgcgacgtg
    10741 gtgctctctg atgcgatgat gggctatctc catttcattg caaatattcc ggtcaaaggc
    10801 actcgctggc tatatagcag taaaccttat gcacttgcaa cgccgccgct ctcggtgatt
    10861 aaccaatggc agctggcgct ggataaaggt caattgccta cgtttgttgc aggactggca
    10921 ccgcagcatc cgcaatatgc ggcgatgcat gaatcgttac tggccttact ctgtgacacc
    10981 aaaccgtggc cccaactgac cggcaaagca acgttgcgcc cagggcagtg gagtaacgac
    11041 gtaccggcgt tgcgcgaaat attgcaacgc acaggcatgt tggacggggg gccgaaaatt
    11101 actctacctg gcgatgacac gccaactgac gcggtagtca gcccatccgc tgttactgtt
    11161 gaaacagcag aaactaagcc gatggataag caaacgacgt ctcgtagtaa acctgcgcct
    11221 gccgttcgcg ccgcctacga taatgaactg gtggaagccg ttaaacgttt tcaggcatgg
    11281 caaggattgg gggcagatgg tgctattggc ccggcaacac gtgactggtt aaacgtaacg
    11341 cccgcccagc gtgctggtgt gttggctctc aacatccagc gattgcgctt gctgccaaca
    11401 gagctttcta ccgggatcat ggttaacatt ccggcctatt cgctggtcta ctatcagaac
    11461 ggcaatcagg tgctggattc gcgagtcatt gtcggtcgcc ccgatcgcaa aacgccgatg
    11521 atgagcagtg cccttaacaa cgtagtggta aacccgccgt ggaacgtacc tccaactctg
    11581 gcacgcaaag atattctgcc aaaagtgcgc aacgatccgg gatatctcga aagccatggc
    11641 tatacggtga tgcgcggctg gaacagcaga gaagcgattg acccatggca ggttgactgg
    11701 tctacaatca cggcctcgaa tttaccgttc cgcttccagc aggctccagg cccacggaac
    11761 tcgctggggc gctataaatt caatatgccg agttcagagg ccatttattt gcatgacacg
    11821 ccgaaccaca atctgttcaa gcgtgataca cgcgcattga gctcaggctg tgtacgagtg
    11881 aataaagctt ccgatctggc gaatatgctg ttgcaggatg caggctggaa tgacaaacgt
    11941 atttctgatg cgctgaagca gggtgataca cgttacgtca atattcggca gtcgattccg
    12001 gtgaatctct actacctgac ggcctttgtt ggtgcagatg gtcgtaccca gtatcgtaca
    12061 gatatttaca attatgatct gcctgcgcga tccagctcgc aaatcgtatc gaaagcggaa
    12121 caattaatca ggtaaatgaa gtagttcggg gaaatcagtt gtcgtaataa ttagcatgat
    12181 tgggggcgat tctctgcagc ccccgtcact gctggggttg agtcatcttg acgtctgctt
    12241 tacgggcggt taaggtgcct cttgtgcgcc agaagtgcat ataaacgata acattgacct
    12301 gtagacttga ttatcatgga caaattcgac gctaatcgcc gcaaattgct ggcgcttggt
    12361 ggcgttgcac tcggtgccgc catcctgccg acccctgcgt ttgcaacact ctctacccca
    12421 cgcccgcgca ttttgacact caataatctt cataccggag agtcaatcaa agcggagttt
    12481 ttcgatggca gaggctatat tcaggaagaa ttggcaaaac ttaaccattt tttccgcgat
    12541 taccgcgcga acaaaataaa gtccatcgac ccaggattat tcgaccagtt gtatcgcctg
    12601 caagggttgt taggcacgcg caaaccggtg caactcattt ccggttatcg ttctattgat
    12661 accaacaatg aactacgcgc ccgcagccgt ggagtagcga agaaaagcta tcacactaaa
    12721 ggccaggcga tggatttcca tattgaaggt atcgcgttaa gcaatattcg caaagccgcg
    12781 ttatctatgc gcgcaggtgg tgtaggatat tatccacgta gtaactttgt gcatattgat
    12841 accgggccag cacggcactg gtagtaattg cttaacgaaa caggggcagt atgaactatc
    12901 gtattattcc ggtcaccgca ttctcccaga actgttcatt aatctggtgt gaacaaaccc
    12961 gtctggccgc actggtcgat cctggcggcg atgcggaaaa aatcaaacag gaagttgatg
    13021 acagcggcct gacactgatg cagatcctgc tgacgcatgg tcatctggac cacgttggcg
    13081 cagcggcgga actggcgcaa cattacggcg tgccggtttt cggcccggaa aaagaagatg
    13141 agttctggct gcaaggcttg cctgcgcaaa gtcgtatgtt tggtctggaa gagtgccagc
    13201 cgctgacgcc agatcgttgg ctgaacgaag gcgataccat cagcataggg aatgtgactt
    13261 tacaggtgtt acattgccct gggcatacgc cgggtcatgt cgtgtttttt gatgatcggg
    13321 caaagctgct gatttctggc gatgttattt tcaaaggcgg agtagggcgc agtgacttcc
    13381 cgcgtggcga tcataatcaa ctgatttctt caatcaaaga taaattgctg ccactggggg
    13441 atgacgtgat atttattccg ggtcacggac cattatccac acttggttat gaacgcctgc
    13501 ataatccctt cctgcaagac gaaatgcccg tctggtaagg cacataaaaa agcccgcttt
    13561 taatgctggc ctggatttct ggcaaagtgc gctttgttta tgccggatgc ggcacgagcg
    13621 ccttatccgg cctacaaaat cgtgcaaatt caaaatattg caggggacgc gtaggcctga
    13681 taagcgtagc gcatcaggca atgttgcgtt tgtcatcagt ctcagcccgc ttttcagcgg
    13741 gcttcattgt ttttaatgct tacagcactg ccacaatcgc ttcgcacagc ggagccatgt
    13801 tatctggtgt catcccggcc acatttacgc gaccagaagc aaccgcatat acgccaaact
    13861 cttcgcgcag acgcagcact tgttcttttg tcaggccact gaaggagaac atgccgttct
    13921 gtttgatgat aaagctgaag tcgcggtttg cgcctttttc ctgcagcgta ttgacgaaca
    13981 actgacgcat acgctgaata cgctggcgca tatcagtcag ctcttgttcc caaatcgcac
    14041 gtaacgcatc gttgctcagg atggtggcaa caacagaagc gccgtgtgct ggtgggttag
    14101 agtagttagc gcgaatcgcc gctttcattt ggctgaatgc gcgatcaacg gtttcactgt
    14161 cggcagcaac cagagtacaa gcgccaacac gctcgttgta caggccaaag tttttagagt
    14221 aggaactggc aacaatcagc tctttatgca tagccgcgaa agcgcgcagt ccttcagcat
    14281 cttcttccag accacgggca aaaccctggt aagcgaagtc aaacagcggt aaccagcctt
    14341 tctcaacgga gagttgtgcc agtgtttgcc attgttccag cgtagggtcg ataccggttg
    14401 ggttatggca gcagccatgg aacagcacta cgtcgccagc ctgagcttca ttcaggctgt
    14461 taatcagtgc atcgaagtca agagtgtgat tttccgcatc ataataagcg tattcacgaa
    14521 cttccagacc tgcagagtta aagacgctct tatggttcgg ccagcttggg ttgctcaccc
    14581 acacacgctt aacgctggta ttttttgcca ggaaatcggc agccacgcgt agtgcgccag
    14641 tgccccccgg agtctgtgcc gtgcgagcac gtttgtcatt gatcagggcg ctacctttac
    14701 caaacagcag ttcctgagtg cagcgaccaa attcagggat gccgtcaatg ccgaggtaat
    14761 ttttggtggt ttcattttcg agcagatact gttcagcctt tttcacgctg gtcagtaccg
    14821 gggttttgcc cgtctcatct ttatagacac caatcccgag gttaattttg ccgggacgtt
    14881 catcggcacg aaacagatcg gccaggccca gaatcgggtc ggcaggagcg gcggtaatgt
    14941 tctcaaacat gacgaggttc cattatggtt acagaaggga agtccgctat cagggtaacg
    15001 ggagatttac aaaattccaa ctattactga tgaaaacgca ggctgttttt gcaagacgtg
    15061 agattgctct ggaaggtata aaaaaaacag gaccaaagtc ctgttttttc ggcatttaac
    15121 aaagaggtgt gctattagaa ctggtaaacg atacccacag caacggtgtc gtctgaacct
    15181 acgcccagtt tgttgtcaga atcgatctgg ttgatgatgt agtcaacata ggtggacatg
    15241 tttttgttga agtagtaggt tgcgcccact tcaaagtagt tcaccagatc aacatcaccg
    15301 ataccttcta cgtctttcgc tttagatttg gtgtaagcga tggacggacg cagaccgaaa
    15361 tcgaactggt attgcgcaac taacagaacg tcttgcgttt tgttggcgaa gccgctggtg
    15421 tttgtaaatt tattagtgat cggcgtagcg ttacgggttt caccgtagtt cgctgccagg
    15481 tagatgttgt tcgcgtcgta cttcagacca gtagcccact gttcagcttt tttaccgttg
    15541 ccaagaggtt gagcttcttg caggttg
//
