# Supplementary material for: Cryo-EM structure of MukBEF reveals DNA loop entrapment at chromosomal unloading sites
Source: Mol Cell. 2021 Dec 2;81(23):4891–4906.e8. doi: 10.1016/j.molcel.2021.10.011 (PMC8669397; doi:10.1016/j.molcel.2021.10.011)
Supplement: Data S1. Annotated sequences of plasmids and genomic loci, related to STAR methods [file mmc2.zip › mukFEB pheS-hygR locus.gb]

LOCUS       Exported               22118 bp ds-DNA     linear   UNA 15-FEB-2019
DEFINITION  natural linear DNA
ACCESSION   .
VERSION     .
KEYWORDS    MukBEF-pheS-hygR locus long.dna
SOURCE      natural DNA sequence
  ORGANISM  unspecified
REFERENCE   1  (bases 1 to 22118)
  AUTHORS   Frank
  TITLE     Direct Submission
  JOURNAL   Exported Feb 15, 2019 from SnapGene 4.2.11
            http://www.snapgene.com
FEATURES             Location/Qualifiers
     source          1..22118
                     /organism="Escherichia coli str. K-12 substr. MG1655"
                     /strain="K-12"
                     /sub_strain="MG1655"
                     /mol_type="genomic DNA"
                     /label=source
                     /db_xref="taxon:511145"
     CDS             1..259
                     /codon_start=1
                     /gene="ycaI"
                     /gene_synonym="ECK0904; JW5120"
                     /locus_tag="b0913"
                     /product="ComEC family inner membrane protein"
                     /label=ycaI
                     /db_xref="ASAP:ABE-0003111"
                     /db_xref="UniProtKB/Swiss-Prot:P37443"
                     /db_xref="EcoGene:EG12375"
                     /db_xref="GeneID:945531"
                     /protein_id="NP_415433.4"
                     /translation="IIVAINSASEWKSGTRIGIAL*RMATAL*QS*ASLSTARISMD*Y
                     STSRSNNGQFFSARLAD*QPQGANFTSLVSSVVWRASG*RV"
     CDS             296..2044
                     /codon_start=1
                     /gene="msbA"
                     /gene_synonym="ECK0905; JW0897"
                     /locus_tag="b0914"
                     /product="lipid ABC transporter permease/ATPase"
                     /function="transport; Transport of small molecules: Other"
                     /label=msbA
                     /note="ATP-binding transport protein; multicopy suppressor 
                     of htrB"
                     /note="/GO_component=GO:0019866 - organelle inner membrane;
                     GO:0009274 - peptidoglycan-based cell wall"
                     /db_xref="ASAP:ABE-0003113"
                     /db_xref="UniProtKB/Swiss-Prot:P60752"
                     /db_xref="EcoGene:EG10613"
                     /db_xref="GeneID:945530"
                     /protein_id="NP_415434.1"
                     /translation="MHNDKDLSTWQTFRRLWPTIAPFKAGLIVAGVALILNAASDTFML
                     SLLKPLLDDGFGKTDRSVLVWMPLVVIGLMILRGITSYVSSYCISWVSGKVVMTMRRRL
                     FGHMMGMPVSFFDKQSTGTLLSRITYDSEQVASSSSGALITVVREGASIIGLFIMMFYY
                     SWQLSIILIVLAPIVSIAIRVVSKRFRNISKNMQNTMGQVTTSAEQMLKGHKEVLIFGG
                     QEVETKRFDKVSNRMRLQGMKMVSASSISDPIIQLIASLALAFVLYAASFPSVMDSLTA
                     GTITVVFSSMIALMRPLKSLTNVNAQFQRGMAACQTLFTILDSEQEKDEGKRVIERATG
                     DVEFRNVTFTYPGRDVPALRNINLKIPAGKTVALVGRSGSGKSTIASLITRFYDIDEGE
                     ILMDGHDLREYTLASLRNQVALVSQNVHLFNDTVANNIAYARTEQYSREQIEEAARMAY
                     AMDFINKMDNGLDTVIGENGVLLSGGQRQRIAIARALLRDSPILILDEATSALDTESER
                     AIQAALDELQKNRTSLVIAHRLSTIEKADEIVVVEDGVIVERGTHNDLLEHRGVYAQLH
                     KMQFGQ"
     CDS             2041..3027
                     /codon_start=1
                     /gene="lpxK"
                     /gene_synonym="ECK0906; JW0898; ycaH"
                     /locus_tag="b0915"
                     /product="lipid A 4'kinase"
                     /function="putative enzyme; Not classified"
                     /EC_number="2.7.1.130"
                     /label=lpxK
                     /note="/GO_component=GO:0019866 - organelle inner membrane;
                     GO:0009274 - peptidoglycan-based cell wall"
                     /note="/GO_function=GO:0042280 - cell surface antigen 
                     activity, host-interacting"
                     /note="/GO_process=GO:0009248 - K antigen biosynthetic 
                     process; GO:0009245 - lipid A biosynthetic process; 
                     GO:0009244 - lipopolysaccharide core region biosynthetic 
                     process"
                     /db_xref="ASAP:ABE-0003115"
                     /db_xref="UniProtKB/Swiss-Prot:P27300"
                     /db_xref="EcoGene:EG11409"
                     /db_xref="GeneID:945526"
                     /protein_id="NP_415435.1"
                     /translation="MIEKIWSGESPLWRLLLPLSWLYGLVSGAIRLCYKLKLKRAWRAP
                     VPVVVVGNLTAGGNGKTPVVVWLVEQLQQRGIRVGVVSRGYGGKAESYPLLLSADTTTA
                     QAGDEPVLIYQRTDAPVAVSPVRSDAVKAILAQHPDVQIIVTDDGLQHYRLARDVEIVV
                     IDGVRRFGNGWWLPAGPMRERAGRLKSVDAVIVNGGVPRSGEIPMHLLPGQAVNLRTGT
                     RCDVAQLEHVVAMAGIGHPPRFFATLKMCGVQPEKCVPLADHQSLNHADVSALVSAGQT
                     LVMTEKDAVKCRAFAEENWWYLPVDAQLSGDEPAKLLTQLTLLASGN"
     CDS             3064..4296
                     /codon_start=1
                     /gene="ycaQ"
                     /gene_synonym="ECK0907; JW0899"
                     /locus_tag="b0916"
                     /product="DUF1006 family protein with C-terminal wHTH 
                     domain"
                     /label=ycaQ
                     /db_xref="ASAP:ABE-0003117"
                     /db_xref="UniProtKB/Swiss-Prot:P75843"
                     /db_xref="EcoGene:EG13701"
                     /db_xref="GeneID:945524"
                     /protein_id="NP_415436.1"
                     /translation="MSLPHLSLADARNLHLAAQGLLNKPRRRASLEDIPATISRMSLLQ
                     IDTINIVARSPYLVLFSRLGNYPAQWLDESLARGELMEYWAHEACFMPRSDFRLIRHRM
                     LAPEKMGWKYKDAWMQEHEAEIAQLIQHIHDKGPVRSADFEHPRKGASGWWEWKPHKRH
                     LEGLFTAGKVMVIERRNFQRVYDLTHRVMPDWDDERDLVSQTEAEIIMLDNSARSLGIF
                     REQWLADYYRLKRPALAAWREARAEQQQIIAVHVEKLGNLWLHDDLLPLLERALAGKLT
                     ATHSAVLSPFDPVVWDRKRAEQLFDFSYRLECYTPAPKRQYGYFVLPLLHRGQLVGRMD
                     AKMHRQTGILEVISLWLQEGIKPTTTLQKGLRQAITDFANWQQATRVTLGCCPQGLFTD
                     CRTGWEIDPVA"
     CDS             4348..4530
                     /codon_start=1
                     /gene="ycaR"
                     /gene_synonym="ECK0908; JW0900"
                     /locus_tag="b0917"
                     /product="peroxide and acid resistance protein, UPF0434 
                     family"
                     /label=ycaR
                     /db_xref="ASAP:ABE-0003120"
                     /db_xref="UniProtKB/Swiss-Prot:P0AAZ7"
                     /db_xref="EcoGene:EG14287"
                     /db_xref="GeneID:945537"
                     /protein_id="NP_415437.1"
                     /translation="MDHRLLEIIACPVCNGKLWYNQEKQELICKLDNLAFPLRDGIPVL
                     LETEARVLTADESKS"
     CDS             4527..5273
                     /codon_start=1
                     /gene="kdsB"
                     /gene_synonym="ECK0909; JW0901"
                     /locus_tag="b0918"
                     /product="3-deoxy-manno-octulosonate cytidylyltransferase"
                     /function="enzyme; Surface polysaccharides & antigens"
                     /EC_number="2.7.7.38"
                     /label=kdsB
                     /note="CTP:CMP-3-deoxy-D-manno-octulosonate transferase"
                     /note="/GO_component=GO:0005737 - cytoplasm; GO:0009274 - 
                     peptidoglycan-based cell wall"
                     /note="/GO_function=GO:0042280 - cell surface antigen 
                     activity, host-interacting"
                     /note="/GO_process=GO:0009248 - K antigen biosynthetic 
                     process; GO:0009245 - lipid A biosynthetic process; 
                     GO:0009244 - lipopolysaccharide core region biosynthetic 
                     process"
                     /db_xref="ASAP:ABE-0003122"
                     /db_xref="UniProtKB/Swiss-Prot:P04951"
                     /db_xref="EcoGene:EG10519"
                     /db_xref="GeneID:945539"
                     /protein_id="NP_415438.1"
                     /translation="MSFVVIIPARYASTRLPGKPLVDINGKPMIVHVLERARESGAERI
                     IVATDHEDVARAVEAAGGEVCMTRADHQSGTERLAEVVEKCAFSDDTVIVNVQGDEPMI
                     PATIIRQVADNLAQRQVGMATLAVPIHNAEEAFNPNAVKVVLDAEGYALYFSRATIPWD
                     RDRFAEGLETVGDNFLRHLGIYGYRAGFIRRYVNWQPSPLEHIEMLEQLRVLWYGEKIH
                     VAVAQEVPGTGVDTPEDLERVRAEMR"
     CDS             5427..6320
                     /codon_start=1
                     /gene="ycbJ"
                     /gene_synonym="ECK0910; JW0902"
                     /locus_tag="b0919"
                     /product="protein kinase-like domain protein"
                     /label=ycbJ
                     /db_xref="ASAP:ABE-0003125"
                     /db_xref="UniProtKB/Swiss-Prot:P0AB03"
                     /db_xref="EcoGene:EG13702"
                     /db_xref="GeneID:945545"
                     /protein_id="NP_415439.1"
                     /translation="MEQLRAELSHLLGEKLSRIECVNEKADTALWALYDSQGNPMPLMA
                     RSFSTPGKARQLAWKTTMLARSGTVRMPTIYGVMTHEEHPGPDVLLLERMRGVSVEAPA
                     RTPERWEQLKDQIVEALLAWHRQDSRGCVGAVDNTQENFWPSWYRQHVEVLWTTLNQFN
                     NTGLTMQDKRILFRTRECLPALFEGFNDNCVLIHGNFCLRSMLKDSRSDQLLAMVGPGL
                     MLWAPREYELFRLMDNSLAEDLLWSYLQRAPVAESFIWRRWLYVLWDEVAQLVNTGRFS
                     RRNFDLASKSLLPWLA"
     CDS             complement(6297..7076)
                     /codon_start=1
                     /gene="elyC"
                     /gene_synonym="ECK0911; JW0903; ycbC"
                     /locus_tag="b0920"
                     /product="envelope biogenesis factor; DUF218 superfamily 
                     protein"
                     /function="factor; Murein sacculus, peptidoglycan"
                     /label=elyC
                     /db_xref="ASAP:ABE-0003127"
                     /db_xref="UniProtKB/Swiss-Prot:P0AB01"
                     /db_xref="EcoGene:EG12166"
                     /db_xref="GeneID:945546"
                     /protein_id="NP_415440.1"
                     /translation="MLFTLKKVIGNMLLPLPLMLLIIGAGLALLWFSRFQKTGKIFISI
                     GWLALLLLSLQPVADRLLRPIESTYPTWNNSQKVDYIVVLGGGYTWNPQWAPSSNLINN
                     SLPRLNEGIRLWRENPGSKLIFTGGVAKTNTVSTAEVGARVAQSLGVPREQIITLDLPK
                     DTEEEAAAVKQAIGDAPFLLVTSASHLPRAMIFFQQEGLNPLPAPANQLAIDSPLNPWE
                     RAIPSPVWLMHSDRVGYETLGRIWQWLKGSSGEPRQE"
     promoter        7045..7072
                     /label=PsmtA
     CDS             7212..7997
                     /codon_start=1
                     /gene="smtA"
                     /gene_synonym="ECK0912; JW0904; ycbD"
                     /locus_tag="b0921"
                     /product="putative S-adenosyl-L-methionine-dependent 
                     methyltransferase"
                     /function="enzyme; Central intermediary metabolism: Pool, 
                     multipurpose conversions"
                     /label=smtA
                     /note="S-adenosylmethionine-dependent methyltransferase"
                     /note="/GO_process=GO:0006071 - glycerol metabolic process"
                     /db_xref="ASAP:ABE-0003131"
                     /db_xref="UniProtKB/Swiss-Prot:P36566"
                     /db_xref="EcoGene:EG12167"
                     /db_xref="GeneID:945547"
                     /protein_id="NP_415441.1"
                     /translation="MQDRNFDDIAEKFSRNIYGTTKGQLRQAILWQDLDRVLAEMGPQK
                     LRVLDAGGGEGQTAIKMAERGHQVILCDLSAQMIDRAKQAAEAKGVSDNMQFIHCAAQD
                     VASHLETPVDLILFHAVLEWVADPRSVLQTLWSVLRPGGVLSLMFYNAHGLLMHNMVAG
                     NFDYVQAGMPKKKKRTLSPDYPRDPAQVYLWLEEAGWQIMGKTGVRVFHDYLREKHQQR
                     DCYEALLELETRYCRQEPYITLGRYIHVTARKPQSKDKV"
     misc_feature    complement(7947..7973)
                     /label=ProtoSpacer UP homology
     CDS             7994..9316
                     /codon_start=1
                     /gene="mukF"
                     /gene_synonym="ECK0913; JW0905; kicB"
                     /locus_tag="b0922"
                     /product="chromosome condensin MukBEF, kleisin-like 
                     subunit, binds calcium"
                     /function="factor; Cell killing"
                     /label=mukF
                     /note="mukF protein (killing factor KICB)"
                     /db_xref="ASAP:ABE-0003134"
                     /db_xref="UniProtKB/Swiss-Prot:P60293"
                     /db_xref="EcoGene:EG12165"
                     /db_xref="GeneID:945548"
                     /protein_id="NP_415442.1"
                     /translation="MSEFSQTVPELVAWARKNDFSISLPVDRLSFLLAVATLNGERLDG
                     EMSEGELVDAFRHVSDAFEQTSETIGVRANNAINDMVRQRLLNRFTSEQAEGNAIYRLT
                     PLGIGITDYYIRQREFSTLRLSMQLSIVAGELKRAADAAEEGGDEFHWHRNVYAPLKYS
                     VAEIFDSIDLTQRLMDEQQQQVKDDIAQLLNKDWRAAISSCELLLSETSGTLRELQDTL
                     EAAGDKLQANLLRIQDATMTHDDLHFVDRLVFDLQSKLDRIISWGQQSIDLWIGYDRHV
                     HKFIRTAIDMDKNRVFAQRLRQSVQTYFDEPWALTYANADRLLDMRDEEMALRDEEVTG
                     ELPEDLEYEEFNEIREQLAAIIEEQLAVYKTRQVPLDLGLVVREYLSQYPRARHFDVAR
                     IVIDQAVRLGVAQADFTGLPAKWQPINDYGAKVQAHVIDKY"
     STS             8566..8727
                     /gene="mukF"
                     /gene_synonym="ECK0913; JW0905; kicB"
                     /locus_tag="b0922"
                     /standard_name="G01959"
                     /label=G01959
                     /db_xref="UniSTS:67481"
     CDS             9297..10001
                     /codon_start=1
                     /gene="mukE"
                     /gene_synonym="ECK0914; JW0906; kicA; ycbA"
                     /locus_tag="b0923"
                     /product="chromosome condensin MukBEF, MukE localization 
                     factor"
                     /label=mukE
                     /db_xref="ASAP:ABE-0003136"
                     /db_xref="UniProtKB/Swiss-Prot:P22524"
                     /db_xref="EcoGene:EG11252"
                     /db_xref="GeneID:945550"
                     /protein_id="NP_415443.2"
                     /translation="MSSTNIEQVMPVKLAQALANPLFPALDSALRSGRHIGLDELDNHA
                     FLMDFQEYLEEFYARYNVELIRAPEGFFYLRPRSTTLIPRSVLSELDMMVGKILCYLYL
                     SPERLANEGIFTQQELYDELLTLADEAKLLKLVNNRSTGSDVDRQKLQEKVRSSLNRLR
                     RLGMVWFMGHDSSKFRITESVFRFGADVRAGDDPREAQRRLIRDGEAMPIENHLQLNDE
                     TEENQPDSGEEE"
     CDS             10001..14458
                     /codon_start=1
                     /gene="mukB"
                     /gene_synonym="ECK0915; JW0907"
                     /locus_tag="b0924"
                     /product="chromosome condensin MukBEF, ATPase and 
                     DNA-binding subunit"
                     /function="structural component; Cell division"
                     /label=mukB
                     /note="kinesin-like cell division protein involved in 
                     chromosome partitioning"
                     /db_xref="ASAP:ABE-0003138"
                     /db_xref="UniProtKB/Swiss-Prot:P22523"
                     /db_xref="EcoGene:EG10618"
                     /db_xref="GeneID:945549"
                     /experiment="N-terminus verified by Edman degradation: PMID
                     1464330"
                     /protein_id="NP_415444.1"
                     /translation="MIERGKFRSLTLINWNGFFARTFDLDELVTTLSGGNGAGKSTTMA
                     AFVTALIPDLTLLHFRNTTEAGATSGSRDKGLHGKLKAGVCYSMLDTINSRHQRVVVGV
                     RLQQVAGRDRKVDIKPFAIQGLPMSVQPTQLVTETLNERQARVLPLNELKDKLEAMEGV
                     QFKQFNSITDYHSLMFDLGIIARRLRSASDRSKFYRLIEASLYGGISSAITRSLRDYLL
                     PENSGVRKAFQDMEAALRENRMTLEAIRVTQSDRDLFKHLISEATNYVAADYMRHANER
                     RVHLDKALEFRRELHTSRQQLAAEQYKHVDMARELAEHNGAEGDLEADYQAASDHLNLV
                     QTALRQQEKIERYEADLDELQIRLEEQNEVVAEAIERQQENEARAEAAELEVDELKSQL
                     ADYQQALDVQQTRAIQYNQAIAALNRAKELCHLPDLTADCAAEWLETFQAKELEATEKM
                     LSLEQKMSMAQTAHSQFEQAYQLVVAINGPLARNEAWDVARELLREGVDQRHLAEQVQP
                     LRMRLSELEQRLREQQEAERLLADFCKRQGKNFDIDELEALHQELEARIASLSDSVSNA
                     REERMALRQEQEQLQSRIQSLMQRAPVWLAAQNSLNQLSEQCGEEFTSSQDVTEYLQQL
                     LEREREAIVERDEVGARKNAVDEEIERLSQPGGSEDQRLNALAERFGGVLLSEIYDDVS
                     LEDAPYFSALYGPSRHAIVVPDLSQVTEHLEGLTDCPEDLYLIEGDPQSFDDSVFSVDE
                     LEKAVVVKIADRQWRYSRFPEVPLFGRAARESRIESLHAEREVLSERFATLSFDVQKTQ
                     RLHQAFSRFIGSHLAVAFESDPEAEIRQLNSRRVELERALSNHENDNQQQRIQFEQAKE
                     GVTALNRILPRLNLLADDSLADRVDEIRERLDEAQEAARFVQQFGNQLAKLEPIVSVLQ
                     SDPEQFEQLKEDYAYSQQMQRDARQQAFALTEVVQRRAHFSYSDSAEMLSGNSDLNEKL
                     RERLEQAEAERTRAREALRGHAAQLSQYNQVLASLKSSYDTKKELLNDLQRELQDIGVR
                     ADSGAEERARIRRDELHAQLSNNRSRRNQLEKALTFCEAEMDNLTRKLRKLERDYFEMR
                     EQVVTAKAGWCAVMRMVKDNGVERRLHRRELAYLSADDLRSMSDKALGALRLAVADNEH
                     LRDVLRMSEDPKRPERKIQFFVAVYQHLRERIRQDIIRTDDPVEAIEQMEIELSRLTEE
                     LTSREQKLAISSRSVANIIRKTIQREQNRIRMLNQGLQNVSFGQVNSVRLNVNVRETHA
                     MLLDVLSEQHEQHQDLFNSNRLTFSEALAKLYQRLNPQIDMGQRTPQTIGEELLDYRNY
                     LEMEVEVNRGSDGWLRAESGALSTGEAIGTGMSILVMVVQSWEDESRRLRGKDISPCRL
                     LFLDEAARLDARSIATLFELCERLQMQLIIAAPENISPEKGTTYKLVRKVFQNTEHVHV
                     VGLRGFAPQLPETLPGTDEAPSQAS"
     terminator      14456..14461
                     /label=ter
     promoter        14480..14527
                     /label=EM7 promoter
                     /note="synthetic bacterial promoter"
     CDS             14546..15529
                     /codon_start=1
                     /label=pheS(R251A, A294G)
                     /translation="MSHLAELVASAKAAISQASDVAALDNVRVEYLGKKGHLTLQMTTL
                     RELPPEERPAAGAVINEAKEQVQQALNARKAELESAALNARLAAETIDVSLPGRRIENG
                     GLHPVTRTIDRIESFFGELGFTVATGPEIEDDYHNFDALNIPGHHPARADHDTFWFDTT
                     RLLRTQTSGVQIRTMKAQQPPIRIIAPGRVYRNDYDQTHTPMFHQMEGLIVDTNISFTN
                     LKGTLHDFLRNFFEEDLQIRFRPSYFPFAEPSAEVDVMGKNGKWLEVLGCGMVHPNVLR
                     NVGIDPEVYSGFGFGMGMERLTMLRYGVTDLRSFFENDLRFLKQFK"
     CDS             15541..16564
                     /codon_start=1
                     /gene="aph(4)-Ia"
                     /product="aminoglycoside phosphotransferase from E. coli"
                     /label=HygR
                     /note="confers resistance to hygromycin"
                     /translation="MKKPELTATSVEKFLIEKFDSVSDLMQLSEGEESRAFSFDVGGRG
                     YVLRVNSCADGFYKDRYVYRHFASAALPIPEVLDIGEFSESLTYCISRRAQGVTLQDLP
                     ETELPAVLQPVAEAMDAIAAADLSQTSGFGPFGPQGIGQYTTWRDFICAIADPHVYHWQ
                     TVMDDTVSASVAQALDELMLWAEDCPEVRHLVHADFGSNNVLTDNGRITAVIDWSEAMF
                     GDSQYEVANIFFWRPWLACMEQQTRYFERRHPELAGSPRLRAYMLRIGLDQLYQSLVDG
                     NFDDAAWAQGRCDAIVRSGAGTVGRTQIARRSAAVWTDGCVEVLADSGNRRPSTRPRAK
                     E"
     CDS             16569..16578
                     /codon_start=1
                     /gene="mukB"
                     /gene_synonym="ECK0915; JW0907"
                     /locus_tag="b0924"
                     /product="chromosome condensin MukBEF, ATPase and 
                     DNA-binding subunit"
                     /function="structural component; Cell division"
                     /label=mukB
                     /note="kinesin-like cell division protein involved in 
                     chromosome partitioning"
                     /db_xref="ASAP:ABE-0003138"
                     /db_xref="UniProtKB/Swiss-Prot:P22523"
                     /db_xref="EcoGene:EG10618"
                     /db_xref="GeneID:945549"
                     /experiment="N-terminus verified by Edman degradation: PMID
                     1464330"
                     /protein_id="NP_415444.1"
                     /translation="GEL"
     misc_feature    16569..16578
                     /gene="mukB"
                     /gene_synonym="ECK0915; JW0907"
                     /locus_tag="b0924"
                     /label=mukB
                     /db_xref="EcoGene:EG10618"
                     /db_xref="GeneID:945549"
     terminator      16573..16616
                     /label=ter
     misc_feature    16672..16698
                     /label=ProtoSpacer DO homology
     promoter        16688..16716
                     /label=PIdtD
     CDS             16839..18686
                     /codon_start=1
                     /gene="ldtD"
                     /gene_synonym="ECK0916; JW0908; ycbB"
                     /locus_tag="b0925"
                     /product="murein L,D-transpeptidase"
                     /function="enzyme; Murein sacculus, peptidoglycan"
                     /label=ldtD
                     /note="putative amidase"
                     /db_xref="ASAP:ABE-0003142"
                     /db_xref="UniProtKB/Swiss-Prot:P22525"
                     /db_xref="EcoGene:EG11253"
                     /db_xref="GeneID:945541"
                     /protein_id="NP_415445.1"
                     /translation="MLLNMMCGRQLSAISLCLAVTFAPLFNAQADEPEVIPGDSPVAVS
                     EQGEALPQAQATAIMAGIQPLPEGAAEKARTQIESQLPAGYKPVYLNQLQLLYAARDMQ
                     PMWENRDAVKAFQQQLAEVAIAGFQPQFNKWVELLTDPGVNGMARDVVLSDAMMGYLHF
                     IANIPVKGTRWLYSSKPYALATPPLSVINQWQLALDKGQLPTFVAGLAPQHPQYAAMHE
                     SLLALLCDTKPWPQLTGKATLRPGQWSNDVPALREILQRTGMLDGGPKITLPGDDTPTD
                     AVVSPSAVTVETAETKPMDKQTTSRSKPAPAVRAAYDNELVEAVKRFQAWQGLGADGAI
                     GPATRDWLNVTPAQRAGVLALNIQRLRLLPTELSTGIMVNIPAYSLVYYQNGNQVLDSR
                     VIVGRPDRKTPMMSSALNNVVVNPPWNVPPTLARKDILPKVRNDPGYLESHGYTVMRGW
                     NSREAIDPWQVDWSTITASNLPFRFQQAPGPRNSLGRYKFNMPSSEAIYLHDTPNHNLF
                     KRDTRALSSGCVRVNKASDLANMLLQDAGWNDKRISDALKQGDTRYVNIRQSIPVNLYY
                     LTAFVGADGRTQYRTDIYNYDLPARSSSQIVSKAEQLIR"
     CDS             18867..19415
                     /codon_start=1
                     /gene="ycbK"
                     /gene_synonym="ECK0917; JW0909"
                     /locus_tag="b0926"
                     /product="M15A protease-related family periplasmic protein"
                     /label=ycbK
                     /db_xref="ASAP:ABE-0003145"
                     /db_xref="UniProtKB/Swiss-Prot:P0AB06"
                     /db_xref="EcoGene:EG13703"
                     /db_xref="GeneID:945538"
                     /protein_id="NP_415446.1"
                     /translation="MDKFDANRRKLLALGGVALGAAILPTPAFATLSTPRPRILTLNNL
                     HTGESIKAEFFDGRGYIQEELAKLNHFFRDYRANKIKSIDPGLFDQLYRLQGLLGTRKP
                     VQLISGYRSIDTNNELRARSRGVAKKSYHTKGQAMDFHIEGIALSNIRKAALSMRAGGV
                     GYYPRSNFVHIDTGPARHW"
     CDS             19442..20089
                     /codon_start=1
                     /gene="ycbL"
                     /gene_synonym="ECK0918; JW0910"
                     /locus_tag="b0927"
                     /product="putative metal-binding enzyme"
                     /label=ycbL
                     /db_xref="ASAP:ABE-0003147"
                     /db_xref="UniProtKB/Swiss-Prot:P75849"
                     /db_xref="EcoGene:EG13704"
                     /db_xref="GeneID:945551"
                     /protein_id="NP_415447.1"
                     /translation="MNYRIIPVTAFSQNCSLIWCEQTRLAALVDPGGDAEKIKQEVDDS
                     GLTLMQILLTHGHLDHVGAAAELAQHYGVPVFGPEKEDEFWLQGLPAQSRMFGLEECQP
                     LTPDRWLNEGDTISIGNVTLQVLHCPGHTPGHVVFFDDRAKLLISGDVIFKGGVGRSDF
                     PRGDHNQLISSIKDKLLPLGDDVIFIPGHGPLSTLGYERLHNPFLQDEMPVW"
     repeat_region   20153..20250
                     /label=repeat region
                     /note="RIP86 (repetitive extragenic palindromic) element; 
                     contains 2 REP sequences and 1 IHF site"
     CDS             complement(20311..21501)
                     /codon_start=1
                     /gene="aspC"
                     /gene_synonym="ECK0919; JW0911"
                     /locus_tag="b0928"
                     /product="aspartate aminotransferase, PLP-dependent"
                     /function="enzyme; Amino acid biosynthesis: Aspartate"
                     /EC_number="2.6.1.1"
                     /label=aspC
                     /note="aspartate aminotransferase"
                     /note="/GO_component=GO:0005737 - cytoplasm"
                     /note="/GO_process=GO:0006532 - aspartate biosynthetic 
                     process; GO:0009063 - cellular amino acid catabolic 
                     process"
                     /db_xref="ASAP:ABE-0003150"
                     /db_xref="UniProtKB/Swiss-Prot:P00509"
                     /db_xref="EcoGene:EG10096"
                     /db_xref="GeneID:945553"
                     /experiment="N-terminus verified by Edman degradation: PMID
                     387032,3298240,6378205,9298646,11736651"
                     /protein_id="NP_415448.1"
                     /translation="MFENITAAPADPILGLADLFRADERPGKINLGIGVYKDETGKTPV
                     LTSVKKAEQYLLENETTKNYLGIDGIPEFGRCTQELLFGKGSALINDKRARTAQTPGGT
                     GALRVAADFLAKNTSVKRVWVSNPSWPNHKSVFNSAGLEVREYAYYDAENHTLDFDALI
                     NSLNEAQAGDVVLFHGCCHNPTGIDPTLEQWQTLAQLSVEKGWLPLFDFAYQGFARGLE
                     EDAEGLRAFAAMHKELIVASSYSKNFGLYNERVGACTLVAADSETVDRAFSQMKAAIRA
                     NYSNPPAHGASVVATILSNDALRAIWEQELTDMRQRIQRMRQLFVNTLQEKGANRDFSF
                     IIKQNGMFSFSGLTKEQVLRLREEFGVYAVASGRVNVAGMTPDNMAPLCEAIVAVL"
     CDS             complement(21686..22118)
                     /codon_start=1
                     /gene="ompF"
                     /gene_synonym="cmlB; coa; cry; ECK0920; JW0912; nfxB?; 
                     tolF"
                     /locus_tag="b0929"
                     /product="outer membrane porin 1a (Ia;b;F)"
                     /function="membrane; Outer membrane constituents"
                     /label=ompF
                     /note="outer membrane protein 1a (Ia;b;F)"
                     /note="/GO_component=GO:0009279 - cell outer membrane; 
                     GO:0009274 - peptidoglycan-based cell wall"
                     /db_xref="ASAP:ABE-0003153"
                     /db_xref="UniProtKB/Swiss-Prot:P02931"
                     /db_xref="EcoGene:EG10671"
                     /db_xref="GeneID:945554"
                     /protein_id="NP_415449.1"
                     /translation="QPARSSTSWQR*KS*TVGYWSEVRREQHLPGSELR*NP*RYADH*
                     *IYKHQRLRQQNARRSVSCAIPVRFRSASVHRLHQI*SERRRRYR*C*SGELL*SGRNL
                     LLQQKHVHLC*LHHQPDRF*QQTGRRFRRHRCCGYRLPVL"
ORIGIN
        1 atcatcgttg ccattaattc agcgagtgaa tggaaaagtg gcactcgcat cggcatcgcg
       61 ctataacgca tggcgactgc cctctaacaa agttaagcat cgctatcaac tgcaaggata
      121 tcaatggatt gatactccac atcaaggtca aacaacggtc aatttttcag cgcaaggctg
      181 gcggattagc agcctcaggg agcaaatttt acctcgttgg tatcatcagt ggtttggcgt
      241 gccagtggat aacgggtaga atatgcggct atttcaacaa atgctggttt tttgaatgca
      301 taacgacaaa gatctctcta cgtggcagac attccgccga ctgtggccaa ccattgcgcc
      361 tttcaaagcg ggtctgatcg tggcgggcgt agcgttaatc ctcaacgcag ccagcgatac
      421 cttcatgtta tcgctcctta agccacttct tgatgatggc tttggtaaaa cagatcgctc
      481 cgtgctggtg tggatgccgc tggtggtgat cgggctgatg attttacgtg gtatcaccag
      541 ctatgtctcc agctactgta tctcctgggt atcaggaaag gtggtaatga ccatgcgtcg
      601 ccgcctgttt ggtcacatga tgggaatgcc agtttcattc tttgacaaac agtcaacggg
      661 tacgctgttg tcacgtatta cctacgattc cgaacaggtt gcttcttctt cttccggcgc
      721 actgattact gttgtgcgtg aaggtgcgtc gatcatcggc ctgttcatca tgatgttcta
      781 ttacagttgg caactgtcga tcattttgat tgtgctggca ccgattgttt cgattgcgat
      841 tcgcgttgta tcgaagcgtt ttcgcaacat cagtaaaaac atgcagaaca ccatggggca
      901 ggtgaccacc agcgcagaac aaatgctgaa gggccacaaa gaagtattga ttttcggtgg
      961 tcaggaagtg gaaacgaaac gctttgataa agtcagcaac cgaatgcgtc ttcaggggat
     1021 gaaaatggtt tcagcctctt ccatctctga tccgatcatt cagctgatcg cctctttggc
     1081 gctggcgttt gttctgtatg cggcgagctt cccaagtgtc atggatagcc tgactgccgg
     1141 tacgattacc gttgttttct cttcaatgat tgcactgatg cgtccgctga aatcgctgac
     1201 caacgttaac gcccagttcc agcgcggtat ggcggcttgt cagacgctgt ttaccattct
     1261 ggacagtgag caggagaaag atgaaggtaa gcgcgtgatc gagcgtgcga ctggcgacgt
     1321 ggaattccgc aatgtcacct ttacttatcc gggacgtgac gtacctgcat tgcgtaacat
     1381 caacctgaaa attccggcag ggaagacggt tgctctggtt ggacgctctg gttcgggtaa
     1441 atcaaccatc gccagcctga tcacgcgttt ttacgatatt gatgaaggcg aaatcctgat
     1501 ggatggtcac gatctgcgcg agtataccct ggcgtcgtta cgtaaccagg ttgctctggt
     1561 gtcgcagaat gtccatctgt ttaacgatac ggttgctaac aacattgctt acgcacggac
     1621 tgaacagtac agccgtgagc aaattgaaga agcggcgcgt atggcctacg ccatggactt
     1681 catcaataag atggataacg gtctcgatac agtgattggt gaaaacggcg tgctgctctc
     1741 tggcggtcag cgtcagcgta ttgctatcgc tcgagccttg ttgcgtgata gcccgattct
     1801 gattctggac gaagctacct cggctctgga taccgaatcc gaacgtgcga ttcaggcggc
     1861 actggatgag ttgcagaaaa accgtacctc tctggtgatt gcccaccgct tgtctaccat
     1921 tgaaaaggca gacgaaatcg tggtcgtcga ggatggtgtc attgtggaac gcggtacgca
     1981 taacgatttg cttgagcacc gcggcgttta cgcgcaactt cacaaaatgc agtttggcca
     2041 atgatcgaaa aaatctggtc tggtgaatcc cctttgtggc ggctattgct gccactctcc
     2101 tggttgtatg gcctggtgag tggcgcgatc cgtctttgct ataaactaaa actgaagcgc
     2161 gcctggcgtg cccccgtacc ggttgtcgtg gttggtaatc tcaccgcagg cggcaacgga
     2221 aaaaccccgg tcgttgtctg gctggtggaa cagttgcaac agcgcggtat tcgcgtgggg
     2281 gtcgtatcgc ggggatatgg tggtaaggct gaatcttatc cgctgttatt gtcggcagat
     2341 accacaacag cacaggcggg tgatgaacct gtgttgattt atcaacgcac tgatgcgcct
     2401 gttgcggttt ctcccgttcg ttctgatgcg gtaaaagcca ttctggcgca acaccctgat
     2461 gtgcagatca tcgtaaccga cgacggttta cagcattacc gtctggcgcg tgatgtggaa
     2521 attgtcgtta ttgatggtgt gcgtcgcttt ggcaatggct ggtggttgcc ggcggggcca
     2581 atgcgtgagc gagcggggcg cttaaagtcg gttgatgcgg taatcgtcaa cggcggtgtc
     2641 cctcgcagcg gtgaaatccc catgcatctg ctgccgggtc aggcggtgaa tttacgtacc
     2701 ggtacgcgtt gtgacgttgc tcagcttgaa catgtagtgg cgatggcggg gattgggcat
     2761 ccgccgcgct tttttgccac gctgaagatg tgtggcgtac aaccggaaaa atgtgtaccg
     2821 ctggccgatc atcagtcttt gaaccatgcg gatgtcagtg cgttggtaag cgccgggcaa
     2881 acgctggtaa tgactgaaaa agatgcggtg aaatgccggg cctttgcaga agaaaattgg
     2941 tggtatttgc ctgtagacgc acagctttca ggtgatgaac cagcgaaact gcttacgcaa
     3001 ctaaccttgc tggcttctgg caactagtta cgccgcggca gcgttcgatt gatggagtca
     3061 tgaatgtcgc tgccgcacct ctcccttgct gatgcgcgta atcttcacct tgccgcacaa
     3121 ggcctgttaa acaaaccccg ccgtcgagcg tcgttggagg atattccggc aacgatctcc
     3181 cgcatgtcct tgctgcaaat cgataccatc aatattgttg cccgtagtcc atatctggtg
     3241 cttttcagtc gtctgggaaa ttatcctgcc cagtggctgg atgagtctct ggcgcgtggc
     3301 gaattaatgg aatactgggc gcatgaagcc tgctttatgc cgcgtagcga ctttcgtctt
     3361 attcgccacc gcatgctggc acctgaaaaa atgggctgga aatacaaaga cgcctggatg
     3421 caggaacatg aggcggaaat tgcacagtta attcagcata ttcatgataa ggggccggta
     3481 cgttcagccg attttgagca tcctcgtaaa ggtgcaagcg gctggtggga atggaagccg
     3541 cataaacggc atctggaagg tttatttact gccggaaagg tgatggtgat tgaacggcgc
     3601 aacttccagc gcgtttatga tttaacccac cgtgtcatgc ctgactggga tgatgagcgc
     3661 gatctcgttt cgcaaacaga agcagaaatc atcatgctgg ataacagtgc gcgtagcctg
     3721 ggaatattcc gcgaacagtg gctggcagat tactatcggc tgaaacgtcc ggcactggcg
     3781 gcgtggcgcg aagcgagggc tgaacagcag caaatcattg ctgtgcatgt tgaaaaattg
     3841 ggcaatcttt ggctgcatga tgatttgctg ccgctactcg agcgagcgct ggccggaaag
     3901 ctcactgcaa cgcacagcgc ggtactttcg ccttttgatc ctgttgtctg ggatcgcaaa
     3961 cgcgcagagc agctttttga ttttagctac cggctggagt gctatacccc agcgccgaaa
     4021 cgccagtatg gctattttgt tctgccgtta ttacatcgtg ggcaattagt tgggcgaatg
     4081 gatgccaaaa tgcatcgcca gacaggcatc cttgaagtta tctctctgtg gttacaggaa
     4141 ggtattaaac caacgacaac gctgcaaaaa gggctacgtc aggcgattac tgatttcgct
     4201 aactggcagc aggcaacgcg ggtgacatta ggatgctgcc cgcaaggcct ctttactgat
     4261 tgccgcaccg gctgggaaat agaccccgtc gcataaatga ttatgataag atttatgcat
     4321 tcataacccg atccatctgg aggaactatg gatcatcgtc tgcttgaaat cattgcctgc
     4381 ccggtttgca acggaaaact ttggtataac caggaaaaac aagagcttat ttgcaaactg
     4441 gacaacctcg ctttcccgct gcgtgatggc attccagtgt tgctggaaac ggaagcccgc
     4501 gtgctgactg ctgatgagag taaatcatga gttttgtggt cattattccc gcgcgctacg
     4561 cgtccacgcg tctgcccggt aaaccattgg ttgatattaa cggcaaaccc atgattgttc
     4621 atgttcttga acgcgcgcgt gaatcaggtg ccgagcgcat catcgtggca accgatcatg
     4681 aggatgttgc ccgcgccgtt gaagccgctg gcggtgaagt atgtatgacg cgcgccgatc
     4741 atcagtcagg aacagaacgt ctggcggaag ttgtcgaaaa atgcgcattc agcgacgaca
     4801 cggtgatcgt taatgtgcag ggtgatgaac cgatgatccc tgcgacaatc attcgtcagg
     4861 ttgctgataa cctcgctcag cgtcaggtgg gtatggcgac tctggcggtg ccaatccaca
     4921 atgcggaaga agcgtttaac ccgaatgcgg tgaaagtggt tctcgacgct gaagggtatg
     4981 cactgtactt ctctcgcgcc accattcctt gggatcgtga tcgttttgca gaaggccttg
     5041 aaaccgttgg cgataacttc ctgcgtcatc ttggtattta tggctaccgt gcaggcttta
     5101 tccgtcgtta cgtcaactgg cagccaagtc cgttagaaca catcgaaatg ttagagcagc
     5161 ttcgtgttct gtggtacggc gaaaaaatcc atgttgctgt tgctcaggaa gttcctggca
     5221 caggtgtgga tacccctgaa gatcttgagc gcgttcgcgc tgaaatgcgc taatttcact
     5281 tcacgacact tcagccaatt ttgggaggag tgtcgtaccg ttacgatttt cctcaatttt
     5341 tcttttcaac aattgatctc attcaggtga catcttttat attggcgctc attatgaaag
     5401 cagtagcttt tatgagggta atctgaatgg aacagctgcg tgccgaatta agccatttac
     5461 tgggcgaaaa actcagtcgt attgagtgcg tcaatgaaaa agcggatacg gcgttgtggg
     5521 ctttgtatga cagccaggga aacccaatgc cgttaatggc aagaagcttt agtacgcccg
     5581 gaaaagcccg acaactggca tggaaaacca ccatgctggc aagaagtggg actgtccgta
     5641 tgccgactat ttatggtgtg atgacgcatg aagaacaccc cggccccgat gtcctgctac
     5701 tggagcggat gcgtggtgtt tcggtggagg caccagcccg aacaccagaa cgctgggaac
     5761 aactcaaaga ccaaatcgtt gaagccttac tggcctggca ccgtcaggac agtcgcggtt
     5821 gcgtcggcgc ggtcgacaat actcaggaaa atttctggcc ctcatggtac cggcaacatg
     5881 ttgaagtgct atggaccacg ctcaatcagt tcaataacac cggtctgacg atgcaggata
     5941 agcggatcct gtttcgcact cgcgaatgtc tcccggcatt atttgaaggc tttaacgaca
     6001 attgtgtgct gattcacggt aacttctgtt tacgcagcat gttgaaagat tcgcgcagcg
     6061 atcagttact ggcgatggtc gggccgggac taatgctttg ggcaccgcga gaatacgaac
     6121 tgttccgact aatggataat tctctggcgg aagatttgct ctggagttac ctgcaacgcg
     6181 cgccagtggc ggagtcgttc atctggcggc gttggttgta tgtgttatgg gatgaagttg
     6241 cgcaactggt taataccgga cgatttagtc ggcgcaactt cgatctggca tcaaaatcac
     6301 tcttgccgtg gctcgcctga cgaacctttt agccactgcc agatacggcc aagcgtttca
     6361 tagccaacac gatcgctatg catcaaccag accggagaag ggattgcccg ttcccacggg
     6421 ttaagcggcg agtcgatggc caactgattc gccggggctg gtagcggatt taacccttcc
     6481 tgctgaaaaa agatcatcgc ccgcggcaga tgtgatgcgg aggtcaccag caggaaaggg
     6541 gcgtcaccaa tcgcctgttt cactgctgca gcttcttctt cggtatcttt tggcaaatcc
     6601 agggtgataa tttgctcgcg cggcacgccc agcgattgcg caactctggc acctacttcc
     6661 gctgtactca ccgtattggt ttttgctacg cctcccgtga agatcagttt tgatcccgga
     6721 ttttcgcgcc ataagcgaat accttcattc aggcgtggca gactgttatt gattaaatta
     6781 gagctcggtg cccactgcgg gttccaggta taaccacctc cgagcaccac gatatagtcc
     6841 actttttgcg aattattcca tgtcggatag gtgctttcga tgggacgcag caggcggtcg
     6901 gctaccggtt gcaaactcaa taacaagagc gccagccacc caatgctaat aaaaatcttc
     6961 ccggtttttt gaaaacggct aaaccacagc agcgccaggc cagcgccaat aatcaacaac
     7021 atcagcggaa gtggcagcaa catattgcca atcacttttt tcagtgtaaa aagcatcctt
     7081 tctggttcct tttttaacca tatagcaagg gatcgccagc gatattacac cagacgggtt
     7141 cattctcgcc gtggctgtga caaaatagcg tctttatcag aaaacgtctt agccaaccgg
     7201 tggagaaagc aatgcaggat cgcaattttg atgatattgc ggaaaagttt tcccgtaaca
     7261 tttacggcac caccaaaggg cagcttcgac aggctattct gtggcaggat ctcgatcgcg
     7321 tgctggcgga aatgggcccg caaaaactgc gtgtgctgga tgctggcggt ggagaagggc
     7381 agaccgcaat caaaatggcc gagcgtgggc atcaggtcat tttatgcgat ctttctgcgc
     7441 agatgatcga ccgcgcaaaa caggcggcag aagcaaaagg tgtgagcgac aacatgcaat
     7501 ttatacattg cgccgctcag gatgttgctt cgcatttgga aacgcccgtt gatctgatat
     7561 tgttccatgc ggtgctcgag tgggtggctg atccccgcag cgtattgcag accctctggt
     7621 cagtgttgcg tccaggcggc gtgttgtcgt taatgttcta caatgcgcat ggtttgttga
     7681 tgcataacat ggtcgccggg aattttgatt acgtgcaggc gggaatgccg aaaaagaaaa
     7741 aacggacgct ttcgccagat tatccacgcg acccggcgca ggtttatctg tggctggaag
     7801 aagctggttg gcaaattatg ggtaagacag gcgttcgcgt gtttcatgat tatctgcgcg
     7861 agaaacacca gcagcgcgac tgctatgaag cattacttga attagaaacg cgttattgcc
     7921 gtcaggaacc gtatattacc ctggggcgtt atattcatgt caccgcgcgc aaaccgcaga
     7981 gcaaggataa agtatgagtg aattttccca gacagtcccc gaactggttg cctgggccag
     8041 aaaaaatgac ttctccatct cgctgccggt agaccgactc tcttttctgc tggcggttgc
     8101 cacgctgaac ggcgagcgtc tggatggtga gatgagtgaa ggcgagctgg tggatgcatt
     8161 ccgccatgtg agtgatgcgt ttgagcaaac cagcgaaacc atcggcgtgc gcgccaataa
     8221 cgcgatcaac gacatggtgc gtcaacgtct gctgaaccgc tttaccagcg agcaggcgga
     8281 agggaacgca atttaccgtc tgacgccgct cggcatcggc attactgact actacatccg
     8341 tcagcgcgag ttttctacgc tgcgtctttc tatgcagttg tcgattgtgg cgggtgagct
     8401 caaacgcgca gcagatgccg ccgaagaggg cggtgatgaa tttcactggc accgtaatgt
     8461 ctatgcgcca ctgaaatatt cggtagcaga aattttcgac agtatcgacc tgacgcaacg
     8521 tctgatggac gaacagcagc agcaggtgaa ggacgatatc gcccagttgc tgaacaaaga
     8581 ctggcgggcg gcgatttcca gctgtgaatt gttgctttcg gaaacttccg gaacgctgcg
     8641 tgaattgcag gatacgctgg aagcggcagg cgacaaattg caggctaatc tgttgcgcat
     8701 tcaggatgcg acgatgaccc atgacgatct gcatttcgtc gatcgtctgg tgttcgatct
     8761 gcagagcaaa ctcgatcgta ttatcagttg gggccagcaa tccatcgact tgtggattgg
     8821 ctacgaccgc cacgtacaca aatttattcg taccgcgatc gatatggata aaaaccgcgt
     8881 ctttgctcag cggttacgtc agtcggtaca aacctatttt gatgagccgt gggcgctaac
     8941 ttatgccaat gccgatcgtc tgctggatat gcgtgacgaa gagatggcac tgcgcgatga
     9001 agaagtgact ggggaacttc ctgaggatct ggaatacgaa gagtttaacg agatccgcga
     9061 acagctggcg gcgatcatcg aagaacaact tgccgtgtac aaaaccagac aagtgccgct
     9121 ggatcttggt ctggtggtac gcgaatatct gtcacagtat ccgcgtgcac gtcactttga
     9181 cgttgcgcgt attgttattg atcaggcggt acgtcttggc gtagcgcaag cagatttcac
     9241 cggactgcca gcgaaatggc agccgattaa tgattacgga gccaaggtac aggcgcatgt
     9301 catcgacaaa tattgaacaa gtgatgccgg ttaagctggc gcaggcgctg gcgaatccgt
     9361 tatttccggc gctggacagc gccttacgtt caggacgcca tattggcctc gacgaactgg
     9421 ataatcatgc attcctgatg gattttcagg aatatctgga agagttttac gcgcgttata
     9481 acgttgagct tattcgcgca ccagaagggt tcttctattt acgcccacgt tccaccacgc
     9541 tgatccctcg ttccgtcttg tcggaactgg atatgatggt cgggaaaatc ctctgttatc
     9601 tctatctcag cccggaacgg ctggcgaatg aggggatttt cacccagcag gaactgtacg
     9661 acgaactgct caccctggcc gatgaagcaa aactgctgaa actggtgaac aaccgttcaa
     9721 ccggttcaga cgttgaccgt cagaagttgc aggagaaagt acgttcttcg ctcaaccgtc
     9781 tgcgtcgttt aggcatggtg tggtttatgg gccacgacag cagcaagttt cgcattaccg
     9841 aatcggtgtt ccgcttcgga gccgatgtgc gtgctggcga cgatccccgt gaagcacagc
     9901 gtcgcctgat tcgtgatggc gaagcaatgc cgattgaaaa tcatctgcaa ctcaacgatg
     9961 aaaccgaaga gaatcagcca gatagcggag aggaagaata atgattgaac gcggtaaatt
    10021 tcgctcactg acgctgatta actggaacgg cttttttgcc cgaacttttg accttgacga
    10081 gctggtcacg acgctttctg gcggtaacgg ggcgggtaaa tccaccacca tggcggcgtt
    10141 cgttacggcg ctgatccccg acctgaccct gctgcatttc cgtaacacta cggaagccgg
    10201 ggccaccagc ggttcgcgcg ataaaggtct gcacggtaag ctgaaagcgg gtgtctgtta
    10261 ttcgatgctc gacaccatta actcgcgcca ccagcgcgtg gtggtcggtg tgcgtctgca
    10321 acaggttgcc ggacgcgatc gtaaagtgga tatcaagccg tttgccattc agggactgcc
    10381 gatgtcggtg cagccgacac agctggtgac cgaaaccctg aacgaacgcc aggcgcgcgt
    10441 gctgccgctt aacgagctga aagacaagct cgaggcgatg gaaggcgtgc agtttaaaca
    10501 gttcaactcc attactgatt accactcgct gatgttcgat ctgggcatca tcgcgcgtcg
    10561 tctgcgctcc gcatctgacc gtagcaaatt ctatcgtctg atcgaagctt cgctgtatgg
    10621 cgggatctcc agtgccatta cccgttctct gcgcgactac ctgttgccag aaaacagcgg
    10681 cgtgcgtaaa gcgttccagg acatggaagc ggcgctgcgt gaaaaccgta tgacgctgga
    10741 agcgattcgt gtcacccagt cggaccgcga cctgtttaag catctgatca gcgaagccac
    10801 caactacgtg gcggcggact acatgcgtca cgccaacgag cgccgtgtcc atctcgacaa
    10861 agccctggag tttcgtcgcg agctacatac ttcgcgtcag caactggcgg ctgagcagta
    10921 caaacacgtc gatatggcgc gtgagctggc agagcacaac ggtgccgaag gcgatctgga
    10981 agcggattat caggcggcca gtgatcacct gaacctggtg caaaccgcac tgcgtcagca
    11041 ggagaagatc gaacgctacg aagcggatct cgatgagctg cagatccgtc tggaagagca
    11101 aaatgaagtg gtggcagaag ccatcgaacg ccagcaagag aatgaggctc gtgcggaagc
    11161 tgccgaactg gaagtggacg agctgaaaag ccagcttgct gactaccagc aggcgctgga
    11221 cgtccagcaa acgcgcgcga tccagtataa ccaggcgatt gctgcgctta atcgtgccaa
    11281 agaactgtgc catctgccgg acttaaccgc cgactgcgcc gccgaatggc tggaaacctt
    11341 ccaggcgaaa gagctggaag cgactgaaaa aatgctctct cttgagcaga aaatgagcat
    11401 ggcgcaaacc gcgcacagcc agtttgagca ggcttatcag ctggtggtgg caatcaacgg
    11461 cccactggcg cgtaacgagg cgtgggatgt cgctcgcgaa ctattgcgcg aaggggtcga
    11521 tcagcgtcac ctggcagagc aggttcagcc gctgcggatg cgattaagcg aactggaaca
    11581 gcgtctacgc gagcagcaag aagctgagcg tctgctggca gatttctgca aacgtcaggg
    11641 caagaatttt gatatcgacg aactggaagc cctgcatcag gaactggaag cacgcattgc
    11701 ctctctttcc gatagcgtgt ctaacgcccg tgaagagcgc atggcactgc gccaggagca
    11761 ggaacagctg cagtctcgca ttcagagttt gatgcagcgt gcgccggttt ggctggcagc
    11821 gcaaaacagt ctcaaccagt tgagcgaaca gtgcggcgaa gagtttacct ccagccagga
    11881 cgtcaccgaa tatctgcaac agttgctgga gcgtgagcga gaggcgattg ttgaacgcga
    11941 tgaagtgggc gcgcgcaaaa acgccgtcga tgaagagatc gaacgtttaa gccagcctgg
    12001 cggctctgaa gatcagcgtc tgaacgcgct ggcggagcgt tttggtggtg tgctgctgtc
    12061 agaaatttat gacgacgtta gcctggaaga tgcgccgtac ttctcagcgc tgtatggccc
    12121 gtcacgccac gccatcgtgg tgccagatct gtcacaggta actgaacacc tggaaggctt
    12181 gaccgattgc ccggaagatc tctatctgat cgaaggagat ccgcagtcat tcgatgacag
    12241 cgtgttcagc gttgatgagc tggaaaaagc ggtagtggtg aaaatcgccg atcgtcagtg
    12301 gcgttattca cgtttcccgg aagtgccgct gtttggtcgt gctgcgcgtg aaagccgtat
    12361 tgaaagcctc catgccgagc gtgaagtgct ttccgaacgc ttcgccacgc tctcctttga
    12421 tgtacagaaa actcagcgtc tgcatcaggc gttcagccgc tttatcggca gtcatctggc
    12481 ggttgcgttt gagtctgacc cggaagcaga aatccgtcaa ctgaacagcc gtcgcgtcga
    12541 actggagcgg gcgttaagta atcatgaaaa tgataaccag cagcagcgta ttcagtttga
    12601 gcaggcgaaa gagggcgtta cggcgctgaa ccgcattctg ccgcgtctca acctgttggc
    12661 tgatgacagc ctggcggatc gcgtcgatga aatccgcgaa cgtctggatg aagcccagga
    12721 agccgcgcgt tttgttcagc agtttggcaa tcaactggcg aaactggaac cgattgtttc
    12781 ggtattgcag agcgacccgg aacagttcga acagttaaaa gaagattacg cgtactctca
    12841 gcagatgcag cgcgatgccc gtcagcaggc gtttgccctg acggaagtgg tgcagcgtcg
    12901 tgcgcacttt agctattctg actcggcaga aatgcttagc ggtaacagcg atctcaacga
    12961 aaaactgcgt gaacgtctgg aacaggcgga agcggagcgt acccgcgctc gcgaagcgtt
    13021 gcgcggtcac gcagcgcagt tgagtcagta caaccaggtg ctggcttcgc tgaaaagttc
    13081 ttacgacacc aaaaaagagc tactcaacga tctgcaacgt gaattgcagg atatcggcgt
    13141 gcgtgctgat agcggggcag aagagcgggc gcgtattcgc cgtgacgagc tgcatgcgca
    13201 actgagcaat aaccgttcac gccgcaatca actggaaaaa gcgcttacct tctgcgaagc
    13261 ggagatggac aacctgaccc gcaaactgcg caagctggag cgggattact ttgagatgcg
    13321 cgagcaggta gtgaccgcca aagcgggctg gtgtgcggtg atgcgcatgg tgaaagataa
    13381 cggcgttgag cgccgcttac accgtcgtga gctggcttat ctctccgctg atgatttgcg
    13441 ttccatgtcg gataaggcgt taggtgcgct gcgtctggcg gtggcggata acgaacatct
    13501 gcgcgacgtg ctgcgcatgt cggaagatcc gaaacgtccg gagcgtaaaa ttcagttctt
    13561 cgtggcggtt tatcagcatc tgcgtgaacg tattcgtcag gatattattc gtaccgatga
    13621 tccggtggaa gctatcgaac agatggagat tgaacttagc cgtctgaccg aagaattaac
    13681 ctcccgtgaa cagaaactgg cgatcagttc ccgcagcgtg gcgaacatca ttcgcaaaac
    13741 cattcagcgc gagcagaacc gtatccgtat gctcaaccag gggttgcaga acgtatcgtt
    13801 tggtcaggtg aacagcgtgc gtctcaacgt gaacgtgcgt gaaacgcacg ccatgctact
    13861 ggatgtgctc tctgaacagc acgagcagca tcaggatctg tttaacagca accgtttgac
    13921 cttctcggaa gcgctggcga aactgtatca acgtcttaac ccgcagattg atatggggca
    13981 gcgcacgccg cagaccatcg gtgaagaact gctggattac cgcaactatc tggaaatgga
    14041 agttgaggtt aaccgtggtt ccgatggctg gctgcgcgca gagtctggtg cattgtcgac
    14101 cggtgaggcg attggtaccg gtatgtcgat tctggtgatg gtggtacaaa gctgggaaga
    14161 tgaatctcgc cgcctgcgcg gtaaagatat ctctccttgc cgcctgctgt tcctcgatga
    14221 agcagcgcga ctggatgctc gttctatcgc cacgctgttt gaattgtgtg agcgtttgca
    14281 aatgcaactc atcatcgcag cgccggaaaa tatcagcccg gagaaaggca ccacctataa
    14341 actggtgcgt aaagtcttcc agaataccga acacgttcat gtcgtcggcc tgcgaggatt
    14401 tgcgccgcaa ctccctgaaa cgcttccagg aactgacgaa gcgccttctc aggcgagtta
    14461 acaacaagct tgagcacgtg ttgacaatta atcatcggca tagtatatcg gcatagtata
    14521 atacgacaag gtgaggaact aaaccatgtc acatctcgca gaactggttg ccagtgcgaa
    14581 ggcggccatt agccaggcgt cagatgttgc cgcgttagat aatgtgcgcg tcgaatattt
    14641 gggtaaaaaa gggcacttaa cccttcagat gacgaccctg cgtgagctgc cgccagaaga
    14701 gcgtccggca gctggtgcgg ttatcaacga agcgaaagag caggttcagc aggcgctgaa
    14761 tgcgcgtaaa gcggaactgg aaagcgctgc actgaatgcg cgtctggcgg cggaaacgat
    14821 tgatgtctct ctgccaggtc gtcgcattga aaacggcggt ctgcatccgg ttacccgtac
    14881 catcgaccgt atcgaaagtt tcttcggtga gcttggcttt accgtggcaa ccgggccgga
    14941 aatcgaagac gattatcata acttcgatgc tctgaacatt cctggtcacc acccggcgcg
    15001 cgctgaccac gacactttct ggtttgacac tacccgcctg ctgcgtaccc agacctctgg
    15061 cgtacagatc cgcaccatga aagcccagca gccaccgatt cgtatcatcg cgcctggccg
    15121 tgtttatcgt aacgactacg accagactca cacgccgatg ttccatcaga tggaaggtct
    15181 gattgttgat accaacatca gctttaccaa cctgaaaggc acgctgcacg acttcctgcg
    15241 taacttcttt gaggaagatt tgcagattcg cttccgtcct tcctacttcc cgtttgccga
    15301 accttctgca gaagtggacg tcatgggtaa aaacggtaaa tggctggaag tgctgggctg
    15361 cgggatggtg catccgaacg tgttgcgtaa cgttggcatc gacccggaag tttactctgg
    15421 tttcggcttc gggatgggga tggagcgtct gactatgttg cgttacggcg tcaccgacct
    15481 gcgttcattc ttcgaaaacg atctgcgttt cctcaaacag tttaaataag gaggacaatc
    15541 atgaaaaagc ctgaactcac cgcgacgtct gtcgagaagt ttctgatcga aaagttcgac
    15601 agcgtctccg acctgatgca gctctcggag ggcgaagaat ctcgtgcttt cagcttcgat
    15661 gtaggagggc gtggatatgt cctgcgggta aatagctgcg ccgatggttt ctacaaagat
    15721 cgttatgttt atcggcactt tgcatcggcc gcgctcccga ttccggaagt gcttgacatt
    15781 ggggaattca gcgagagcct gacctattgc atctcccgcc gtgcacaggg tgtcacgttg
    15841 caagacctgc ctgaaaccga actgcccgct gttctgcagc cggtcgcgga ggccatggat
    15901 gcgatcgctg cggccgatct tagccagacg agcgggttcg gcccattcgg accgcaagga
    15961 atcggtcaat acactacatg gcgtgatttc atatgcgcga ttgctgatcc ccatgtgtat
    16021 cactggcaaa ctgtgatgga cgacaccgtc agtgcgtccg tcgcgcaggc tctcgatgag
    16081 ctgatgcttt gggccgagga ctgccccgaa gtccggcacc tcgtgcacgc ggatttcggc
    16141 tccaacaatg tcctgacgga caatggccgc ataacagcgg tcattgactg gagcgaggcg
    16201 atgttcgggg attcccaata cgaggtcgcc aacatcttct tctggaggcc gtggttggct
    16261 tgtatggagc agcagacgcg ctacttcgag cggaggcatc cggagcttgc aggatcgccg
    16321 cggctccggg cgtatatgct ccgcattggt cttgaccaac tctatcagag cttggttgac
    16381 ggcaatttcg atgatgcagc ttgggcgcag ggtcgatgcg acgcaatcgt ccgatccgga
    16441 gccgggactg tcgggcgtac acaaatcgcc cgcagaagcg cggccgtctg gaccgatggc
    16501 tgtgtagaag tacttgccga tagtggaaac cgacgcccca gcactcgtcc gagggcaaag
    16561 gaataaccgg cgagttaaaa ttaaggcggc agcaatgccg ccttttcttt ttccgaaaac
    16621 tccgtttctg cactaaaaaa gtggcacatt acggcgcgct tttctttaaa cttctttaca
    16681 ttaggttatg taaaaacgta tcggcgttta tatactgaag ataagcctga tgagtaacag
    16741 gcttgctcgt catactttcg tgagtattgg cgttgtacag gcaagtcgta aaataacagc
    16801 ctggctattc agagtatgat aaaaacaggg ggcaagggat gttgcttaat atgatgtgtg
    16861 gtcgtcagct gtcggcaatc agtttgtgcc tggccgtaac attcgctcca ctgttcaatg
    16921 cgcaggccga tgagcctgaa gtaatccctg gcgacagccc ggtggctgtc agtgaacagg
    16981 gcgaggcact gccgcaggcg caagccacgg caataatggc ggggatccag ccattgcctg
    17041 aaggtgcggc agaaaaagcc cgcacgcaaa tcgaatctca attacccgca ggttacaagc
    17101 cggtttatct taaccagctt caactgttgt atgccgcacg cgatatgcaa cccatgtggg
    17161 aaaaccgtga tgctgttaaa gccttccagc aacagctggc agaggtggcg attgccggtt
    17221 tccagccgca gtttaataaa tgggtagagt tactgaccga tcctggtgtt aacgggatgg
    17281 cacgcgacgt ggtgctctct gatgcgatga tgggctatct ccatttcatt gcaaatattc
    17341 cggtcaaagg cactcgctgg ctatatagca gtaaacctta tgcacttgca acgccgccgc
    17401 tctcggtgat taaccaatgg cagctggcgc tggataaagg tcaattgcct acgtttgttg
    17461 caggactggc accgcagcat ccgcaatatg cggcgatgca tgaatcgtta ctggccttac
    17521 tctgtgacac caaaccgtgg ccccaactga ccggcaaagc aacgttgcgc ccagggcagt
    17581 ggagtaacga cgtaccggcg ttgcgcgaaa tattgcaacg cacaggcatg ttggacgggg
    17641 ggccgaaaat tactctacct ggcgatgaca cgccaactga cgcggtagtc agcccatccg
    17701 ctgttactgt tgaaacagca gaaactaagc cgatggataa gcaaacgacg tctcgtagta
    17761 aacctgcgcc tgccgttcgc gccgcctacg ataatgaact ggtggaagcc gttaaacgtt
    17821 ttcaggcatg gcaaggattg ggggcagatg gtgctattgg cccggcaaca cgtgactggt
    17881 taaacgtaac gcccgcccag cgtgctggtg tgttggctct caacatccag cgattgcgct
    17941 tgctgccaac agagctttct accgggatca tggttaacat tccggcctat tcgctggtct
    18001 actatcagaa cggcaatcag gtgctggatt cgcgagtcat tgtcggtcgc cccgatcgca
    18061 aaacgccgat gatgagcagt gcccttaaca acgtagtggt aaacccgccg tggaacgtac
    18121 ctccaactct ggcacgcaaa gatattctgc caaaagtgcg caacgatccg ggatatctcg
    18181 aaagccatgg ctatacggtg atgcgcggct ggaacagcag agaagcgatt gacccatggc
    18241 aggttgactg gtctacaatc acggcctcga atttaccgtt ccgcttccag caggctccag
    18301 gcccacggaa ctcgctgggg cgctataaat tcaatatgcc gagttcagag gccatttatt
    18361 tgcatgacac gccgaaccac aatctgttca agcgtgatac acgcgcattg agctcaggct
    18421 gtgtacgagt gaataaagct tccgatctgg cgaatatgct gttgcaggat gcaggctgga
    18481 atgacaaacg tatttctgat gcgctgaagc agggtgatac acgttacgtc aatattcggc
    18541 agtcgattcc ggtgaatctc tactacctga cggcctttgt tggtgcagat ggtcgtaccc
    18601 agtatcgtac agatatttac aattatgatc tgcctgcgcg atccagctcg caaatcgtat
    18661 cgaaagcgga acaattaatc aggtaaatga agtagttcgg ggaaatcagt tgtcgtaata
    18721 attagcatga ttgggggcga ttctctgcag cccccgtcac tgctggggtt gagtcatctt
    18781 gacgtctgct ttacgggcgg ttaaggtgcc tcttgtgcgc cagaagtgca tataaacgat
    18841 aacattgacc tgtagacttg attatcatgg acaaattcga cgctaatcgc cgcaaattgc
    18901 tggcgcttgg tggcgttgca ctcggtgccg ccatcctgcc gacccctgcg tttgcaacac
    18961 tctctacccc acgcccgcgc attttgacac tcaataatct tcataccgga gagtcaatca
    19021 aagcggagtt tttcgatggc agaggctata ttcaggaaga attggcaaaa cttaaccatt
    19081 ttttccgcga ttaccgcgcg aacaaaataa agtccatcga cccaggatta ttcgaccagt
    19141 tgtatcgcct gcaagggttg ttaggcacgc gcaaaccggt gcaactcatt tccggttatc
    19201 gttctattga taccaacaat gaactacgcg cccgcagccg tggagtagcg aagaaaagct
    19261 atcacactaa aggccaggcg atggatttcc atattgaagg tatcgcgtta agcaatattc
    19321 gcaaagccgc gttatctatg cgcgcaggtg gtgtaggata ttatccacgt agtaactttg
    19381 tgcatattga taccgggcca gcacggcact ggtagtaatt gcttaacgaa acaggggcag
    19441 tatgaactat cgtattattc cggtcaccgc attctcccag aactgttcat taatctggtg
    19501 tgaacaaacc cgtctggccg cactggtcga tcctggcggc gatgcggaaa aaatcaaaca
    19561 ggaagttgat gacagcggcc tgacactgat gcagatcctg ctgacgcatg gtcatctgga
    19621 ccacgttggc gcagcggcgg aactggcgca acattacggc gtgccggttt tcggcccgga
    19681 aaaagaagat gagttctggc tgcaaggctt gcctgcgcaa agtcgtatgt ttggtctgga
    19741 agagtgccag ccgctgacgc cagatcgttg gctgaacgaa ggcgatacca tcagcatagg
    19801 gaatgtgact ttacaggtgt tacattgccc tgggcatacg ccgggtcatg tcgtgttttt
    19861 tgatgatcgg gcaaagctgc tgatttctgg cgatgttatt ttcaaaggcg gagtagggcg
    19921 cagtgacttc ccgcgtggcg atcataatca actgatttct tcaatcaaag ataaattgct
    19981 gccactgggg gatgacgtga tatttattcc gggtcacgga ccattatcca cacttggtta
    20041 tgaacgcctg cataatccct tcctgcaaga cgaaatgccc gtctggtaag gcacataaaa
    20101 aagcccgctt ttaatgctgg cctggatttc tggcaaagtg cgctttgttt atgccggatg
    20161 cggcacgagc gccttatccg gcctacaaaa tcgtgcaaat tcaaaatatt gcaggggacg
    20221 cgtaggcctg ataagcgtag cgcatcaggc aatgttgcgt ttgtcatcag tctcagcccg
    20281 cttttcagcg ggcttcattg tttttaatgc ttacagcact gccacaatcg cttcgcacag
    20341 cggagccatg ttatctggtg tcatcccggc cacatttacg cgaccagaag caaccgcata
    20401 tacgccaaac tcttcgcgca gacgcagcac ttgttctttt gtcaggccac tgaaggagaa
    20461 catgccgttc tgtttgatga taaagctgaa gtcgcggttt gcgccttttt cctgcagcgt
    20521 attgacgaac aactgacgca tacgctgaat acgctggcgc atatcagtca gctcttgttc
    20581 ccaaatcgca cgtaacgcat cgttgctcag gatggtggca acaacagaag cgccgtgtgc
    20641 tggtgggtta gagtagttag cgcgaatcgc cgctttcatt tggctgaatg cgcgatcaac
    20701 ggtttcactg tcggcagcaa ccagagtaca agcgccaaca cgctcgttgt acaggccaaa
    20761 gtttttagag taggaactgg caacaatcag ctctttatgc atagccgcga aagcgcgcag
    20821 tccttcagca tcttcttcca gaccacgggc aaaaccctgg taagcgaagt caaacagcgg
    20881 taaccagcct ttctcaacgg agagttgtgc cagtgtttgc cattgttcca gcgtagggtc
    20941 gataccggtt gggttatggc agcagccatg gaacagcact acgtcgccag cctgagcttc
    21001 attcaggctg ttaatcagtg catcgaagtc aagagtgtga ttttccgcat cataataagc
    21061 gtattcacga acttccagac ctgcagagtt aaagacgctc ttatggttcg gccagcttgg
    21121 gttgctcacc cacacacgct taacgctggt attttttgcc aggaaatcgg cagccacgcg
    21181 tagtgcgcca gtgccccccg gagtctgtgc cgtgcgagca cgtttgtcat tgatcagggc
    21241 gctaccttta ccaaacagca gttcctgagt gcagcgacca aattcaggga tgccgtcaat
    21301 gccgaggtaa tttttggtgg tttcattttc gagcagatac tgttcagcct ttttcacgct
    21361 ggtcagtacc ggggttttgc ccgtctcatc tttatagaca ccaatcccga ggttaatttt
    21421 gccgggacgt tcatcggcac gaaacagatc ggccaggccc agaatcgggt cggcaggagc
    21481 ggcggtaatg ttctcaaaca tgacgaggtt ccattatggt tacagaaggg aagtccgcta
    21541 tcagggtaac gggagattta caaaattcca actattactg atgaaaacgc aggctgtttt
    21601 tgcaagacgt gagattgctc tggaaggtat aaaaaaaaca ggaccaaagt cctgtttttt
    21661 cggcatttaa caaagaggtg tgctattaga actggtaaac gatacccaca gcaacggtgt
    21721 cgtctgaacc tacgcccagt ttgttgtcag aatcgatctg gttgatgatg tagtcaacat
    21781 aggtggacat gtttttgttg aagtagtagg ttgcgcccac ttcaaagtag ttcaccagat
    21841 caacatcacc gataccttct acgtctttcg ctttagattt ggtgtaagcg atggacggac
    21901 gcagaccgaa atcgaactgg tattgcgcaa ctaacagaac gtcttgcgtt ttgttggcga
    21961 agccgctggt gtttgtaaat ttattagtga tcggcgtagc gttacgggtt tcaccgtagt
    22021 tcgctgccag gtagatgttg ttcgcgtcgt acttcagacc agtagcccac tgttcagctt
    22081 ttttaccgtt gccaagaggt tgagcttctt gcaggttg
//
