# Supplementary material for: Cryo-EM structure of MukBEF reveals DNA loop entrapment at chromosomal unloading sites
Source: Mol Cell. 2021 Dec 2;81(23):4891–4906.e8. doi: 10.1016/j.molcel.2021.10.011 (PMC8669397; doi:10.1016/j.molcel.2021.10.011)
Supplement: Data S1. Annotated sequences of plasmids and genomic loci, related to STAR methods [file mmc2.zip › pFB0017 pET-Gold1 ccdB.gb]

LOCUS       pFB0017\pET-Gold        5726 bp    DNA     circular     10-DEC-2013
SOURCE      
  ORGANISM  
COMMENT     This file is created by Vector NTI
            http://www.invitrogen.com/
COMMENT     VNTDATE|681045750|
COMMENT     VNTDBDATE|681045750|
COMMENT     LSOWNER|
COMMENT     VNTNAME|pFB0017 pET-Gold1 X-ccdB-X|
COMMENT     VNTAUTHORNAME|Frank|
COMMENT     Vector_NTI_Display_Data_(Do_Not_Edit!)
COMMENT     (SXF 
COMMENT      (CGexDoc "pFB0017 pET-Gold1 X-ccdB-X" 0 5726 
COMMENT       (CDBMol 0 0 1 5259 1 0 0 0 0 "" "" 0 0 0 0 (CObList) (CObList) (CObList) 
COMMENT        (CObList) -1 "") 
COMMENT       (CDocSetData 1 1 0 0 0 0 "MAIN" 1 1 1 1 0 0 1 1 1 0 10 15 4294967295 50 0 
COMMENT        1 0 (CHomObj 0 0 0 3 75) (CWordArray) (CWordArray) 
COMMENT        (CStringList "ApaLI" "AvaI" "BamHI" "ClaI" "EcoRI" "HindIII" "NcoI" 
COMMENT         "PstI" "SmaI" "XmaI") (CStringList "atg" "gtg") 
COMMENT        (CStringList "taa" "tga" "tag") (CObList) 1 "{(0,1),2}" 0 0 "" 0 
COMMENT        4294967295 0 0 0 0 0 0 0 "MAIN" 0 0 30 0 
COMMENT        (CProteinMotifSearchObject 70 20 1 1 1 1 0 0 1 0 0 0 0 0)) 
COMMENT       (CMolPar 0 0 0 0 0 1 5726 0 0 0 0 0 0 0 0) (CStringList) (CStringList) 
COMMENT       (CObList) (COAPar 25 250 50 0 6 4 3 7) (COAPar 25 250 50 0 6 4 3 7) 
COMMENT       (COAPar 25 250 50 0 6 4 3 7) 
COMMENT       (CObList 
COMMENT        #0=(CRSite (CStringList) "ApaLI" "gtgcac" 2 0 5 256 0 1325 0 2571 0 3071 
COMMENT            0 5006 0 0 "") 
COMMENT        #1=(CRSite (CStringList) "AvaI" "cycgrg" 2 0 2 54 0 225 0 0 "") 
COMMENT        #2=(CRSite (CStringList) "BamHI" "ggatcc" 2 0 0 0 "") 
COMMENT        #3=(CRSite (CStringList) "ClaI" "atcgat" 3 0 0 0 "") 
COMMENT        #4=(CRSite (CStringList) "EcoRI" "gaattc" 2 0 1 71 0 0 "") 
COMMENT        #5=(CRSite (CStringList) "HindIII" "aagctt" 2 0 0 0 "") 
COMMENT        #6=(CRSite (CStringList) "NcoI" "ccatgg" 2 0 1 461 0 0 "") 
COMMENT        #7=(CRSite (CStringList) "PstI" "ctgcag" 6 0 3 81 0 93 0 1755 0 0 "") 
COMMENT        #8=(CRSite (CStringList) "SmaI" "cccggg" 4 0 1 227 0 0 "") 
COMMENT        #9=(CRSite (CStringList) "XmaI" "cccggg" 2 0 1 225 0 0 "")) 
COMMENT       (CObList 
COMMENT        #10=(CFSignal (CObList) "lacI" 4 0 1 4261 5340 0 (CStringList) 
COMMENT             (CStringList) 1 1 1 1 "") 
COMMENT        #11=(CFSignal (CObList) "bla" 4 0 0 1209 2066 0 (CStringList) 
COMMENT             (CStringList) 1 1 1 1 "") 
COMMENT        #12=(CFSignal (CObList) "T7 promoter" 30 0 0 1 17 0 (CStringList) 
COMMENT             (CStringList) 1 1 1 1 "complement(361..377)") 
COMMENT        #13=(CFSignal (CObList) "lac operator" 4 0 0 20 44 0 (CStringList) 
COMMENT             (CStringList) 1 1 1 1 "complement(334..358)") 
COMMENT        #14=(CFSignal (CObList) "ColE1 pBR322 origin" 33 0 0 2827 2827 0 
COMMENT             (CStringList) (CStringList) 1 1 1 1 "complement(3277..3277)") 
COMMENT        #15=(CFSignal (CObList) "RBS" 32 0 0 590 595 0 (CStringList) 
COMMENT             (CStringList) 1 1 1 1 "") 
COMMENT        #16=(CFSignal (CObList) "T7 terminator" 43 0 0 539 585 0 (CStringList) 
COMMENT             (CStringList) 1 1 1 1 "complement(26..72)") 
COMMENT        #17=(CFSignal (CObList) "f1 origin" 33 0 0 622 1077 0 (CStringList) 
COMMENT             (CStringList) 1 1 1 1 "complement(5027..5482)") 
COMMENT        #18=(CFSignal (CObList) "RB" 21 0 0 456 459 0 (CStringList) 
COMMENT             (CStringList) 1 1 1 1 "") 
COMMENT        #19=(CFSignal (CObList) "RA" 21 0 0 59 62 0 (CStringList) (CStringList) 
COMMENT             1 1 1 1 "") 
COMMENT        #20=(CFSignal (CObList) "R1" 21 0 0 456 459 0 (CStringList) 
COMMENT             (CStringList) 1 1 1 1 "") 
COMMENT        #21=(CFSignal (CObList) "PccdB" 30 0 0 73 103 0 (CStringList) 
COMMENT             (CStringList) 1 1 1 1 "") 
COMMENT        #22=(CFSignal (CObList) "ccdB" 4 0 0 140 445 0 (CStringList) 
COMMENT             (CStringList) 1 1 1 1 "") 
COMMENT        #23=(CFSignal (CObList) "outsert" 21 0 0 70 448 0 (CStringList) 
COMMENT             (CStringList) 1 1 1 1 "")) (CObList) (CObList) (CObList) (CObList) 
COMMENT       (CObList) (CObList) 
COMMENT       (CTextView 0 
COMMENT        #24=(CGroupPar (CParagraph 0 (0 0) 1 2 0 0 180) 
COMMENT             (CObjectList 
COMMENT              #25=(CRefLinePar 
COMMENT                   (CLinePar (CParagraph 0 (0 0) 0 2 0 1 233) 
COMMENT                    "pFB0017 pET-Gold1 X-ccdB-X" 2) 5 "" 0 4) 
COMMENT              #26=(CFolderPar 
COMMENT                   (CGroupPar (CParagraph 1 (0 0) 1 1 0 0 178) 
COMMENT                    (CObjectList 
COMMENT                     #27=(CLinePar (CParagraph 0 (0 0) 1 2 1 0 180) 
COMMENT                          "DNA 'pFB0017 pET-Gold1 X-ccdB-X'" 1) 
COMMENT                     #28=(CLinePar (CParagraph 0 (0 0) 1 2 1 0 180) 
COMMENT                          "Local object" 1) 
COMMENT                     #29=(CLinePar (CParagraph 0 (0 0) 1 2 1 0 180) 
COMMENT                          "Created: 12/10/13 11:22AM" 1) 
COMMENT                     #30=(CLinePar (CParagraph 0 (0 0) 1 2 1 0 180) 
COMMENT                          "Last Modified: 12/10/13 11:22AM" 1) 
COMMENT                     #31=(CLinePar (CParagraph 0 (0 0) 1 2 1 0 180) 
COMMENT                          "length: 5726 bp" 1) 
COMMENT                     #32=(CLinePar (CParagraph 0 (0 0) 1 2 1 0 180) 
COMMENT                          "storage type: Basic" 1) 
COMMENT                     #33=(CLinePar (CParagraph 0 (0 0) 1 2 1 0 180) 
COMMENT                          "form: Circular" 1))) "General Description") 
COMMENT              #34=(CFolderPar 
COMMENT                   (CGroupPar (CParagraph 2 (0 0) 1 1 0 0 178) (CObjectList)) 
COMMENT                   "Standard Fields") 
COMMENT              #35=(CRefLinePar 
COMMENT                   (CLinePar (CParagraph 0 (0 0) 0 2 0 0 233) "Comments" 2) 1 "" 
COMMENT                   0 0) 
COMMENT              #36=(CFolderPar 
COMMENT                   (CGroupPar (CParagraph 8 (0 0) 1 2 0 0 178) (CObjectList)) 
COMMENT                   "Annotations") 
COMMENT              #37=(CFolderPar 
COMMENT                   (CGroupPar (CParagraph 12 (6 0) 1 1 0 0 178) 
COMMENT                    (CObjectList 
COMMENT                     #38=(CFolderPar 
COMMENT                          (CGroupPar (CParagraph 4 (7 4 0) 1 1 1 0 178) 
COMMENT                           (CObjectList 
COMMENT                            #39=(CFolderPar 
COMMENT                                 (CGroupPar 
COMMENT                                  (CParagraph 20 (3 #13# 0) 1 2 2 0 327) 
COMMENT                                  (CObjectList 
COMMENT                                   #40=(CLinePar 
COMMENT                                        (CParagraph 0 (0 0) 1 2 3 0 180) 
COMMENT                                        "Start: 20    End: 44  " 1) 
COMMENT                                   #41=(CLinePar 
COMMENT                                        (CParagraph 0 (0 0) 1 2 3 0 180) 
COMMENT                                        "Original Location Description:" 1) 
COMMENT                                   #42=(CLinePar 
COMMENT                                        (CParagraph 0 (0 0) 1 2 3 0 180) 
COMMENT                                        "   complement(334..358)" 1))) 
COMMENT                                 "lac operator") 
COMMENT                            #43=(CFolderPar 
COMMENT                                 (CGroupPar 
COMMENT                                  (CParagraph 140 (3 #22# 0) 1 2 2 0 327) 
COMMENT                                  (CObjectList 
COMMENT                                   #44=(CLinePar 
COMMENT                                        (CParagraph 0 (0 0) 1 2 3 0 180) 
COMMENT                                        "Start: 140   End: 445 " 1))) "ccdB") 
COMMENT                            #45=(CFolderPar 
COMMENT                                 (CGroupPar 
COMMENT                                  (CParagraph 1209 (3 #11# 0) 1 2 2 0 327) 
COMMENT                                  (CObjectList 
COMMENT                                   #46=(CLinePar 
COMMENT                                        (CParagraph 0 (0 0) 1 2 3 0 180) 
COMMENT                                        "Start: 1209  End: 2066" 1))) "bla") 
COMMENT                            #47=(CFolderPar 
COMMENT                                 (CGroupPar 
COMMENT                                  (CParagraph 4261 (3 #10# 0) 1 2 2 0 327) 
COMMENT                                  (CObjectList 
COMMENT                                   #48=(CLinePar 
COMMENT                                        (CParagraph 0 (0 0) 1 2 3 0 180) 
COMMENT                                        "Start: 4261  End: 5340 (Complementary)" 
COMMENT                                        1))) "lacI"))) "CDS (4 total)") 
COMMENT                     #49=(CFolderPar 
COMMENT                          (CGroupPar (CParagraph 21 (7 21 0) 1 1 1 0 178) 
COMMENT                           (CObjectList 
COMMENT                            #50=(CFolderPar 
COMMENT                                 (CGroupPar 
COMMENT                                  (CParagraph 59 (3 #19# 0) 1 2 2 0 194) 
COMMENT                                  (CObjectList 
COMMENT                                   #51=(CLinePar 
COMMENT                                        (CParagraph 0 (0 0) 1 2 3 0 180) 
COMMENT                                        "Start: 59    End: 62  " 1))) "RA") 
COMMENT                            #52=(CFolderPar 
COMMENT                                 (CGroupPar 
COMMENT                                  (CParagraph 70 (3 #23# 0) 1 2 2 0 194) 
COMMENT                                  (CObjectList 
COMMENT                                   #53=(CLinePar 
COMMENT                                        (CParagraph 0 (0 0) 1 2 3 0 180) 
COMMENT                                        "Start: 70    End: 448 " 1))) "outsert") 
COMMENT                            #54=(CFolderPar 
COMMENT                                 (CGroupPar 
COMMENT                                  (CParagraph 456 (3 #18# 0) 1 2 2 0 194) 
COMMENT                                  (CObjectList 
COMMENT                                   #55=(CLinePar 
COMMENT                                        (CParagraph 0 (0 0) 1 2 3 0 180) 
COMMENT                                        "Start: 456   End: 459 " 1))) "RB") 
COMMENT                            #56=(CFolderPar 
COMMENT                                 (CGroupPar 
COMMENT                                  (CParagraph 456 (3 #20# 0) 1 2 2 0 194) 
COMMENT                                  (CObjectList 
COMMENT                                   #57=(CLinePar 
COMMENT                                        (CParagraph 0 (0 0) 1 2 3 0 180) 
COMMENT                                        "Start: 456   End: 459 " 1))) "R1"))) 
COMMENT                          "Misc. Feature (4 total)") 
COMMENT                     #58=(CFolderPar 
COMMENT                          (CGroupPar (CParagraph 30 (7 30 0) 1 1 1 0 178) 
COMMENT                           (CObjectList 
COMMENT                            #59=(CFolderPar 
COMMENT                                 (CGroupPar 
COMMENT                                  (CParagraph 1 (3 #12# 0) 1 2 2 0 194) 
COMMENT                                  (CObjectList 
COMMENT                                   #60=(CLinePar 
COMMENT                                        (CParagraph 0 (0 0) 1 2 3 0 180) 
COMMENT                                        "Start: 1     End: 17  " 1) 
COMMENT                                   #61=(CLinePar 
COMMENT                                        (CParagraph 0 (0 0) 1 2 3 0 180) 
COMMENT                                        "Original Location Description:" 1) 
COMMENT                                   #62=(CLinePar 
COMMENT                                        (CParagraph 0 (0 0) 1 2 3 0 180) 
COMMENT                                        "   complement(361..377)" 1))) 
COMMENT                                 "T7 promoter") 
COMMENT                            #63=(CFolderPar 
COMMENT                                 (CGroupPar 
COMMENT                                  (CParagraph 73 (3 #21# 0) 1 2 2 0 194) 
COMMENT                                  (CObjectList 
COMMENT                                   #64=(CLinePar 
COMMENT                                        (CParagraph 0 (0 0) 1 2 3 0 180) 
COMMENT                                        "Start: 73    End: 103 " 1))) "PccdB"))) 
COMMENT                          "Promoter Prokaryotic (2 total)") 
COMMENT                     #65=(CFolderPar 
COMMENT                          (CGroupPar (CParagraph 32 (7 32 0) 1 1 1 0 178) 
COMMENT                           (CObjectList 
COMMENT                            #66=(CFolderPar 
COMMENT                                 (CGroupPar 
COMMENT                                  (CParagraph 590 (3 #15# 0) 1 2 2 0 194) 
COMMENT                                  (CObjectList 
COMMENT                                   #67=(CLinePar 
COMMENT                                        (CParagraph 0 (0 0) 1 2 3 0 180) 
COMMENT                                        "Start: 590   End: 595 " 1))) "RBS"))) 
COMMENT                          "RBS (1 total)") 
COMMENT                     #68=(CFolderPar 
COMMENT                          (CGroupPar (CParagraph 33 (7 33 0) 1 1 1 0 178) 
COMMENT                           (CObjectList 
COMMENT                            #69=(CFolderPar 
COMMENT                                 (CGroupPar 
COMMENT                                  (CParagraph 622 (3 #17# 0) 1 2 2 0 194) 
COMMENT                                  (CObjectList 
COMMENT                                   #70=(CLinePar 
COMMENT                                        (CParagraph 0 (0 0) 1 2 3 0 180) 
COMMENT                                        "Start: 622   End: 1077" 1) 
COMMENT                                   #71=(CLinePar 
COMMENT                                        (CParagraph 0 (0 0) 1 2 3 0 180) 
COMMENT                                        "Original Location Description:" 1) 
COMMENT                                   #72=(CLinePar 
COMMENT                                        (CParagraph 0 (0 0) 1 2 3 0 180) 
COMMENT                                        "   complement(5027..5482)" 1))) 
COMMENT                                 "f1 origin") 
COMMENT                            #73=(CFolderPar 
COMMENT                                 (CGroupPar 
COMMENT                                  (CParagraph 2827 (3 #14# 0) 1 2 2 0 194) 
COMMENT                                  (CObjectList 
COMMENT                                   #74=(CLinePar 
COMMENT                                        (CParagraph 0 (0 0) 1 2 3 0 180) 
COMMENT                                        "Start: 2827  End: 2827" 1) 
COMMENT                                   #75=(CLinePar 
COMMENT                                        (CParagraph 0 (0 0) 1 2 3 0 180) 
COMMENT                                        "Original Location Description:" 1) 
COMMENT                                   #76=(CLinePar 
COMMENT                                        (CParagraph 0 (0 0) 1 2 3 0 180) 
COMMENT                                        "   complement(3277..3277)" 1))) 
COMMENT                                 "ColE1 pBR322 origin"))) 
COMMENT                          "Replication Origin (2 total)") 
COMMENT                     #77=(CFolderPar 
COMMENT                          (CGroupPar (CParagraph 43 (7 43 0) 1 1 1 0 178) 
COMMENT                           (CObjectList 
COMMENT                            #78=(CFolderPar 
COMMENT                                 (CGroupPar 
COMMENT                                  (CParagraph 539 (3 #16# 0) 1 2 2 0 194) 
COMMENT                                  (CObjectList 
COMMENT                                   #79=(CLinePar 
COMMENT                                        (CParagraph 0 (0 0) 1 2 3 0 180) 
COMMENT                                        "Start: 539   End: 585 " 1) 
COMMENT                                   #80=(CLinePar 
COMMENT                                        (CParagraph 0 (0 0) 1 2 3 0 180) 
COMMENT                                        "Original Location Description:" 1) 
COMMENT                                   #81=(CLinePar 
COMMENT                                        (CParagraph 0 (0 0) 1 2 3 0 180) 
COMMENT                                        "   complement(26..72)" 1))) 
COMMENT                                 "T7 terminator"))) "Terminator (1 total)"))) 
COMMENT                   "Feature Map") 
COMMENT              #82=(CFolderPar 
COMMENT                   (CGroupPar (CParagraph 13 (0 0) 1 1 0 0 178) 
COMMENT                    (CObjectList 
COMMENT                     #83=(CRSFolderPar 
COMMENT                          (CFolderPar 
COMMENT                           (CGroupPar (CParagraph 77345224 (8 0) 1 1 1 0 178) 
COMMENT                            (CObjectList 
COMMENT                             #84=(CGroupPar 
COMMENT                                  (CParagraph 0 (10 #0# 0) 1 2 2 0 180) 
COMMENT                                  (CObjectList 
COMMENT                                   #85=(CLinePar 
COMMENT                                        (CParagraph 0 (1 #0# 1) 1 2 2 0 191) 
COMMENT                                        " N1: 256 " 1) 
COMMENT                                   #86=(CLinePar 
COMMENT                                        (CParagraph 0 (1 #0# 2) 1 2 2 0 191) 
COMMENT                                        " N2: 1325 " 1) 
COMMENT                                   #87=(CLinePar 
COMMENT                                        (CParagraph 0 (1 #0# 3) 1 2 2 0 191) 
COMMENT                                        " N3: 2571 " 1) 
COMMENT                                   #88=(CLinePar 
COMMENT                                        (CParagraph 0 (1 #0# 4) 1 2 2 0 191) 
COMMENT                                        " N4: 3071 " 1) 
COMMENT                                   #89=(CLinePar 
COMMENT                                        (CParagraph 0 (1 #0# 5) 1 2 2 0 191) 
COMMENT                                        " N5: 5006 " 1))))) "ApaLI: 5 sites") 1 
COMMENT                          5 "GTGCAC" "CACGTG") 
COMMENT                     #90=(CRSFolderPar 
COMMENT                          (CFolderPar 
COMMENT                           (CGroupPar (CParagraph 77345480 (8 0) 1 1 1 0 178) 
COMMENT                            (CObjectList 
COMMENT                             #91=(CGroupPar 
COMMENT                                  (CParagraph 0 (10 #1# 0) 1 2 2 0 180) 
COMMENT                                  (CObjectList 
COMMENT                                   #92=(CLinePar 
COMMENT                                        (CParagraph 0 (1 #1# 1) 1 2 2 0 191) 
COMMENT                                        " N1: 54 " 1) 
COMMENT                                   #93=(CLinePar 
COMMENT                                        (CParagraph 0 (1 #1# 2) 1 2 2 0 191) 
COMMENT                                        " N2: 225 " 1))))) "AvaI: 2 sites") 1 5 
COMMENT                          "CYCGRG" "GRGCYC") 
COMMENT                     #94=(CRSFolderPar 
COMMENT                          (CFolderPar 
COMMENT                           (CGroupPar (CParagraph 77345416 (8 0) 1 1 1 0 178) 
COMMENT                            (CObjectList)) "BamHI: 0 sites") 1 5 "GGATCC" 
COMMENT                          "CCTAGG") 
COMMENT                     #95=(CRSFolderPar 
COMMENT                          (CFolderPar 
COMMENT                           (CGroupPar (CParagraph 77345544 (8 0) 1 1 1 0 178) 
COMMENT                            (CObjectList)) "ClaI: 0 sites") 2 4 "ATCGAT" 
COMMENT                          "TAGCTA") 
COMMENT                     #96=(CRSFolderPar 
COMMENT                          (CFolderPar 
COMMENT                           (CGroupPar (CParagraph 77347720 (8 0) 1 1 1 0 178) 
COMMENT                            (CObjectList 
COMMENT                             #97=(CGroupPar 
COMMENT                                  (CParagraph 0 (10 #4# 0) 1 2 2 0 180) 
COMMENT                                  (CObjectList 
COMMENT                                   #98=(CLinePar 
COMMENT                                        (CParagraph 0 (1 #4# 1) 1 2 2 0 191) 
COMMENT                                        " N1: 71 " 1))))) "EcoRI: 1 site") 1 5 
COMMENT                          "GAATTC" "CTTAAG") 
COMMENT                     #99=(CRSFolderPar 
COMMENT                          (CFolderPar 
COMMENT                           (CGroupPar (CParagraph 77348040 (8 0) 1 1 1 0 178) 
COMMENT                            (CObjectList)) "HindIII: 0 sites") 1 5 "AAGCTT" 
COMMENT                          "TTCGAA") 
COMMENT                     #100=(CRSFolderPar 
COMMENT                           (CFolderPar 
COMMENT                            (CGroupPar (CParagraph 77348936 (8 0) 1 1 1 0 178) 
COMMENT                             (CObjectList 
COMMENT                              #101=(CGroupPar 
COMMENT                                    (CParagraph 0 (10 #6# 0) 1 2 2 0 180) 
COMMENT                                    (CObjectList 
COMMENT                                     #102=(CLinePar 
COMMENT                                           (CParagraph 0 (1 #6# 1) 1 2 2 0 191) 
COMMENT                                           " N1: 461 " 1))))) "NcoI: 1 site") 1 
COMMENT                           5 "CCATGG" "GGTACC") 
COMMENT                     #103=(CRSFolderPar 
COMMENT                           (CFolderPar 
COMMENT                            (CGroupPar (CParagraph 77348104 (8 0) 1 1 1 0 178) 
COMMENT                             (CObjectList 
COMMENT                              #104=(CGroupPar 
COMMENT                                    (CParagraph 0 (10 #7# 0) 1 2 2 0 180) 
COMMENT                                    (CObjectList 
COMMENT                                     #105=(CLinePar 
COMMENT                                           (CParagraph 0 (1 #7# 1) 1 2 2 0 191) 
COMMENT                                           " N1: 81 " 1) 
COMMENT                                     #106=(CLinePar 
COMMENT                                           (CParagraph 0 (1 #7# 2) 1 2 2 0 191) 
COMMENT                                           " N2: 93 " 1) 
COMMENT                                     #107=(CLinePar 
COMMENT                                           (CParagraph 0 (1 #7# 3) 1 2 2 0 191) 
COMMENT                                           " N3: 1755 " 1))))) "PstI: 3 sites") 
COMMENT                           5 1 "CTGCAG" "GACGTC") 
COMMENT                     #108=(CRSFolderPar 
COMMENT                           (CFolderPar 
COMMENT                            (CGroupPar (CParagraph 77348680 (8 0) 1 1 1 0 178) 
COMMENT                             (CObjectList 
COMMENT                              #109=(CGroupPar 
COMMENT                                    (CParagraph 0 (10 #8# 0) 1 2 2 0 180) 
COMMENT                                    (CObjectList 
COMMENT                                     #110=(CLinePar 
COMMENT                                           (CParagraph 0 (1 #8# 1) 1 2 2 0 191) 
COMMENT                                           " N1: 227 " 1))))) "SmaI: 1 site") 3 
COMMENT                           3 "CCCGGG" "GGGCCC") 
COMMENT                     #111=(CRSFolderPar 
COMMENT                           (CFolderPar 
COMMENT                            (CGroupPar (CParagraph 77347912 (8 0) 1 1 1 0 178) 
COMMENT                             (CObjectList 
COMMENT                              #112=(CGroupPar 
COMMENT                                    (CParagraph 0 (10 #9# 0) 1 2 2 0 180) 
COMMENT                                    (CObjectList 
COMMENT                                     #113=(CLinePar 
COMMENT                                           (CParagraph 0 (1 #9# 1) 1 2 2 0 191) 
COMMENT                                           " N1: 225 " 1))))) "XmaI: 1 site") 1 
COMMENT                           5 "CCCGGG" "GGGCCC"))) "Restriction/Methylation Map")))) 
COMMENT       (CGraphView 
COMMENT        (CWStyleSheet 
COMMENT         (CObjectList 
COMMENT          #114=(CWidgetStyle "RSite Label" 1 (LOGPEN 0 0 13408563) 1 0 1 
COMMENT                (LOGFONT 0 0 0 0 400 0 0 0 0 3 2 1 18 "Georgia") 0.555556 0 1 5 
COMMENT                "@N (@S)" 0) 
COMMENT          #115=(CWidgetStyle "Signal Label" 1 (LOGPEN 0 0 0) 1 0 1 
COMMENT                (LOGFONT 0 0 0 0 700 0 0 0 0 3 2 1 34 "Arial") 0.666667 0 1 1 
COMMENT                "@N" 0) 
COMMENT          #116=(CWidgetStyle "Molecule Label 2" 0 0 1 
COMMENT                (LOGFONT 0 0 0 0 400 0 0 0 0 3 2 1 18 "Georgia") 0.555556 0 1 16 
COMMENT                "@L bp" 0) 
COMMENT          #117=(CWidgetStyle "Molecule Label 1" 0 0 1 
COMMENT                (LOGFONT 0 0 0 0 400 0 0 0 0 3 2 1 34 "Verdana") 0.833333 0 1 1 
COMMENT                "@N" 0) 
COMMENT          #118=(CWidgetStyle "Shape 3" 1 (LOGPEN 0 0 3355545) 1 1 
COMMENT                (LOGBRUSH 0 6724095 0) 0 0 1 (LOGSHAPE 9 1 0.8 1.8 0)) 
COMMENT          #119=(CWidgetStyle "Shape 1" 1 (LOGPEN 0 0 6723840) 1 1 
COMMENT                (LOGBRUSH 0 10079334 0) 0 0 1 (LOGSHAPE 9 1 0.8 1.8 0)) 
COMMENT          #120=(CWidgetStyle "Axis" 1 (LOGPEN 0 0 10079436) 2 1 
COMMENT                (LOGBRUSH 0 13434879 0) 0 0 1 (LOGSHAPE 10 1 0 0 0)) 
COMMENT          #121=(CWidgetStyle "Line 2" 1 (LOGPEN 0 0 6723840) 8 0 0 0 1 
COMMENT                (LOGSHAPE 1 1.9 0 0 0)) 
COMMENT          #122=(CWidgetStyle "RSite" 1 (LOGPEN 0 0 10053171) 8 0 0 0 1 
COMMENT                (LOGSHAPE 1 1.9 0 0 0)) 
COMMENT          #123=(CWidgetStyle "Short Signal" 1 (LOGPEN 0 0 13395507) 10 0 0 0 1 
COMMENT                (LOGSHAPE 1 1.9 0 0 0)) 
COMMENT          #124=(CWidgetStyle "Uniq RSite Label" 1 (LOGPEN 0 0 153) 1 0 1 
COMMENT                (LOGFONT 0 0 0 0 400 0 0 0 0 3 2 1 18 "Georgia") 0.555556 128 1 
COMMENT                5 "@N (@S)" 0) 
COMMENT          #125=(CWidgetStyle "Vanilla" 1 (LOGPEN 0 0 0) 1 1 
COMMENT                (LOGBRUSH 0 16777215 0) 1 
COMMENT                (LOGFONT 0 0 0 0 400 0 0 0 0 7 48 2 18 "Times New Roman") 0.8 0 
COMMENT                1 2 "?" 0) 
COMMENT          #126=(CWidgetStyle "Mark 1" 0 0 1 
COMMENT                (LOGFONT 0 0 0 0 400 0 0 0 2 7 48 2 2 "Windings") 0.7 0 1 2 "?" 
COMMENT                0) 
COMMENT          #127=(CWidgetStyle "Motif Label" 1 (LOGPEN 0 0 16744512) 1 0 1 
COMMENT                (LOGFONT 0 0 0 0 400 0 0 0 0 3 2 1 34 "Arial") 0.611111 8388608 
COMMENT                1 65535 "@N (@H)" 0) 
COMMENT          #128=(CWidgetStyle "Fragment Label 2" 1 (LOGPEN 0 0 0) 1 0 1 
COMMENT                (LOGFONT 0 0 0 0 400 0 0 0 0 3 2 1 49 "Courier New") 1.05 0 1 48 
COMMENT                "@F bp (molecule @L bp)" 0) 
COMMENT          #129=(CWidgetStyle "Fragment Label 1" 1 (LOGPEN 0 0 0) 1 0 1 
COMMENT                (LOGFONT 0 0 0 0 400 0 0 0 0 3 2 1 34 "Arial") 0.91 0 1 1 
COMMENT                "Fragment of @N" 0) 
COMMENT          #130=(CWidgetStyle "Shape 4" 1 (LOGPEN 0 0 0) 1 1 
COMMENT                (LOGBRUSH 2 8388608 5) 0 0 0) 
COMMENT          #131=(CWidgetStyle "Shape 2" 1 (LOGPEN 0 0 0) 1 1 (LOGBRUSH 0 128 0) 0 
COMMENT                0 0) 
COMMENT          #132=(CWidgetStyle "Shape 0" 1 (LOGPEN 0 0 0) 1 1 (LOGBRUSH 0 0 0) 0 0 
COMMENT                0) 
COMMENT          #133=(CWidgetStyle "ORF" 1 (LOGPEN 0 0 16384) 8 0 0 0 1 
COMMENT                (LOGSHAPE 7 0.2 3.41182 2.86186 0.609808)) 
COMMENT          #134=(CWidgetStyle "Line 4" 1 (LOGPEN 0 0 32768) 8 0 0 0 0) 
COMMENT          #135=(CWidgetStyle "Line 3" 1 (LOGPEN 0 0 16711680) 8 0 0 0 0) 
COMMENT          #136=(CWidgetStyle "Line 1" 1 (LOGPEN 0 0 16711680) 1 0 0 0 0) 
COMMENT          #137=(CWidgetStyle "Short Promoter" 1 (LOGPEN 0 0 128) 6 0 0 0 0) 
COMMENT          #138=(CWidgetStyle "Motif" 1 (LOGPEN 0 0 0) 1 0 0 0 0) 
COMMENT          #139=(CWidgetStyle "Line 0" 1 (LOGPEN 0 0 0) 8 0 0 0 0) 
COMMENT          #140=(CWidgetStyle "Void" 0 0 0 0 0) 
COMMENT          #141=(CWidgetStyle "General Label" 1 (LOGPEN 0 0 0) 1 0 1 
COMMENT                (LOGFONT 0 0 0 0 400 0 0 0 0 3 2 1 18 "Times New Roman") 0.91 0 
COMMENT                1 3 "@T @N " 0) 
COMMENT          #142=(CWidgetStyle "Position" 1 (LOGPEN 0 0 0) 1 0 0 0 0) 
COMMENT          #143=(CWidgetStyle "Annotation" 0 0 1 
COMMENT                (LOGFONT 0 0 0 0 400 0 0 0 0 3 2 1 18 "Times New Roman") 0.91 0 
COMMENT                0 0) 
COMMENT          #144=(CWidgetStyle "Position Label" 1 (LOGPEN 0 0 8388608) 1 0 1 
COMMENT                (LOGFONT 0 0 0 0 400 0 1 0 0 3 2 1 34 "Arial") 0.63 8388608 1 1 
COMMENT                "@N" 0) 
COMMENT          #145=(CWidgetStyle "Range" 1 (LOGPEN 0 0 0) 1 1 
COMMENT                (LOGBRUSH 0 16777215 0) 0 0 0) 
COMMENT          #146=(CWidgetStyle "Range Label" 1 (LOGPEN 0 0 8388608) 1 0 1 
COMMENT                (LOGFONT 0 0 0 0 400 0 1 0 0 3 2 1 34 "Arial") 0.63 8388608 1 1 
COMMENT                "@N" 0) 
COMMENT          #147=(CWidgetStyle "ORF Label" 1 (LOGPEN 0 0 49216) 1 0 1 
COMMENT                (LOGFONT 0 0 0 0 400 0 0 0 0 3 2 1 18 "Times New Roman") 
COMMENT                0.611111 0 1 65535 "@N" 0) 
COMMENT          #148=(CWidgetStyle "CDS Label" 1 (LOGPEN 0 0 4227264) 1 0 1 
COMMENT                (LOGFONT 0 0 0 0 400 0 0 0 0 3 2 1 34 "Arial") 0.555556 255 1 1 
COMMENT                "@N" 0) 
COMMENT          #149=(CWidgetStyle "Shape 5" 1 (LOGPEN 0 0 0) 3 1 
COMMENT                (LOGBRUSH 0 16777113 0) 1 
COMMENT                (LOGFONT 0 0 0 0 400 0 0 0 0 7 48 2 50 "Arial") 0.9 0 0 1 
COMMENT                (LOGSHAPE 9 1 0.8 1.8 0)) 
COMMENT          #150=(CWidgetStyle "CDS" 1 (LOGPEN 0 0 0) 1 1 (LOGBRUSH 2 39423 3) 0 0 
COMMENT                1 (LOGSHAPE 9 1 0.8 1.8 0)) 
COMMENT          #151=(CWidgetStyle "Label 2" 1 (LOGPEN 0 0 4227264) 1 0 1 
COMMENT                (LOGFONT 0 0 0 0 400 0 0 0 0 3 2 1 34 "Arial") 0.944444 8388608 
COMMENT                1 1 "@N" 0) 
COMMENT          #152=(CWidgetStyle "Label 3" 1 (LOGPEN 0 0 8421376) 1 0 1 
COMMENT                (LOGFONT 0 0 0 0 700 255 0 0 0 3 2 1 34 "Arial") 0.833333 255 1 
COMMENT                5 "@N (@S)" 0) 
COMMENT          #153=(CWidgetStyle "Label 4" 1 (LOGPEN 0 0 8437824) 1 0 1 
COMMENT                (LOGFONT 0 0 0 0 400 0 0 0 0 3 2 1 34 "Arial") 0.722222 0 1 5 
COMMENT                "@N (@S)" 0)) 0.164644 1.74233 0.164644 2.53336 
COMMENT         (70 (CShapeMapEntry 0 "Unique RSite" 1 "Uniq RSite Label") 67 
COMMENT          (CShapeMapEntry 0 "ORF" 0 "ORF Label")) 40.0378 40.0378 39 39 0.1 -365) 
COMMENT        1 1 0 1 1 
COMMENT        (mapper: 18.3431 -30.2177 40.0378 40.0378 0.01 10 -1 5726 5726 1 0 0) 
COMMENT        #154=(CGroupWidget (CWidget 0 (0 0) 1 2 0 0 Nil 0 100) 
COMMENT              (CObjectList 
COMMENT               #155=(CGroupWidget (CWidget 1 (0 0) 1 2 0 0 Nil 0 100) 
COMMENT                     (CObjectList 
COMMENT                      #156=(CAxis 
COMMENT                            (CWideLine (CWidget 0 (0 0) 1 2 0 0 #120# 0 0) 
COMMENT                             (LOGPEN 0 0 10079436) 2 (LOGBRUSH 0 13434879 0) 1 
COMMENT                             6.27528 6.27328 1 0.0214037) 0.109556) 
COMMENT                      #157=(CLabel (CWidget 1001 (0 0) 1 2 0 0 #117# 0 100) 
COMMENT                            (LOGPEN 0 0 0) 0 
COMMENT                            (LOGFONT 58 22 0 0 400 0 0 0 0 3 2 1 34 "Verdana") 
COMMENT                            1.74233 0.833333 0 "pFB0017 pET-Gold1 X-ccdB-X" "@N" 
COMMENT                            1 0 0.871165 0 -10 16.5344 1.44863 Nil) 
COMMENT                      #158=(CLabel (CWidget 1002 (0 0) 1 2 0 0 #116# 0 100) 
COMMENT                            (LOGPEN 0 0 0) 0 
COMMENT                            (LOGFONT 38 14 0 0 400 0 0 0 0 3 2 1 18 "Georgia") 
COMMENT                            1.74233 0.555556 0 "5726 bp" "@L bp" 16 0 -0.871165 
COMMENT                            0 -10.8 2.92224 0.924127 Nil)) (CObjectList)) 
COMMENT               #159=(CGroupWidget (CWidget 10 (6 0) 1 2 0 0 Nil 0 100) 
COMMENT                     (CObjectList 
COMMENT                      #160=(CGroupWidget (CWidget 4 (7 4 0) 1 2 0 0 Nil 0 100) 
COMMENT                            (CObjectList 
COMMENT                             #161=(CWideArrow 
COMMENT                                   (CWideLine 
COMMENT                                    (CWidget 0 (3 #10# 0) 1 2 0 0 #118# 0 100) 
COMMENT                                    (LOGPEN 0 0 3355545) 1 
COMMENT                                    (LOGBRUSH 0 6724095 0) 1 0.422887 1.60609 1 
COMMENT                                    0.082322) 0.8 1.8 1) 
COMMENT                             #162=(CLabel (CWidget 0 (0 0) 1 2 0 0 #115# 0 100) 
COMMENT                                   (LOGPEN 0 0 0) 1 
COMMENT                                   (LOGFONT 46 17 0 0 700 0 0 0 0 3 2 1 34 
COMMENT                                    "Arial") 1.74233 0.666667 0 "lacI" "@N" 1 
COMMENT                                   -13.9501 8.71165 0 -10 1.54854 1.14891 #161#) 
COMMENT                             #163=(CWideArrow 
COMMENT                                   (CWideLine 
COMMENT                                    (CWidget 0 (3 #11# 0) 1 2 0 0 #118# 0 100) 
COMMENT                                    (LOGPEN 0 0 3355545) 1 
COMMENT                                    (LOGBRUSH 0 6724095 0) 1 4.00976 4.94975 1 
COMMENT                                    0.082322) 0.8 1.8 0) 
COMMENT                             #164=(CLabel (CWidget 0 (0 0) 1 2 0 0 #115# 0 100) 
COMMENT                                   (LOGPEN 0 0 0) 1 
COMMENT                                   (LOGFONT 46 17 0 0 700 0 0 0 0 3 2 1 34 
COMMENT                                    "Arial") 1.74233 0.666667 0 "bla" "@N" 1 
COMMENT                                   15.7162 -8.71165 0 -10 1.32375 1.14891 #163#) 
COMMENT                             #165=(CScratch 
COMMENT                                   (CWidget 0 (3 #13# 0) 1 2 0 0 #123# 0 100) 
COMMENT                                   (LOGPEN 0 8 13395507) 10 1 6.25237 1.9 
COMMENT                                   0.082322 1) 
COMMENT                             #166=(CLabel (CWidget 0 (0 0) 1 2 0 0 #115# 0 100) 
COMMENT                                   (LOGPEN 0 0 0) 1 
COMMENT                                   (LOGFONT 46 17 0 0 700 0 0 0 0 3 2 1 34 
COMMENT                                    "Arial") 1.74233 0.666667 0 "lac operator" 
COMMENT                                   "@N" 1 4.16938 27.8773 0 -10 5.02026 1.14891 
COMMENT                                   #165#) 
COMMENT                             #167=(CWideArrow 
COMMENT                                   (CWideLine 
COMMENT                                    (CWidget 0 (3 #22# 0) 1 2 0 0 #118# 0 100) 
COMMENT                                    (LOGPEN 0 0 3355545) 1 
COMMENT                                    (LOGBRUSH 0 6724095 0) 1 5.78566 6.1209 1 
COMMENT                                    0.082322) 0.8 1.8 0) 
COMMENT                             #168=(CLabel (CWidget 0 (0 0) 1 2 0 0 #115# 0 100) 
COMMENT                                   (LOGPEN 0 0 0) 1 
COMMENT                                   (LOGFONT 46 17 0 0 700 0 0 0 0 3 2 1 34 
COMMENT                                    "Arial") 1.74233 0.666667 0 "ccdB" "@N" 1 
COMMENT                                   15.4212 5.22699 0 -10 2.19792 1.14891 #167#)) 
COMMENT                            (CObjectList)) 
COMMENT                      #169=(CGroupWidget (CWidget 21 (7 21 0) 1 2 0 0 Nil 0 100) 
COMMENT                            (CObjectList 
COMMENT                             #170=(CScratch 
COMMENT                                   (CWidget 0 (3 #18# 0) 1 2 0 0 #123# 0 100) 
COMMENT                                   (LOGPEN 0 8 13395507) 10 1 5.7747 1.9 
COMMENT                                   0.082322 1) 
COMMENT                             #171=(CLabel (CWidget 0 (0 0) 1 2 0 0 #115# 0 100) 
COMMENT                                   (LOGPEN 0 0 0) 1 
COMMENT                                   (LOGFONT 46 17 0 0 700 0 0 0 0 3 2 1 34 
COMMENT                                    "Arial") 1.74233 0.666667 0 "RB" "@N" 1 
COMMENT                                   15.4382 3.48466 0 -10 1.3737 1.14891 #170#) 
COMMENT                             #172=(CScratch 
COMMENT                                   (CWidget 0 (3 #19# 0) 1 2 0 0 #123# 0 100) 
COMMENT                                   (LOGPEN 0 8 13395507) 10 1 6.20964 1.9 
COMMENT                                   0.082322 1) 
COMMENT                             #173=(CLabel (CWidget 0 (0 0) 1 2 0 0 #115# 0 100) 
COMMENT                                   (LOGPEN 0 0 0) 1 
COMMENT                                   (LOGFONT 46 17 0 0 700 0 0 0 0 3 2 1 34 
COMMENT                                    "Arial") 1.74233 0.666667 0 "RA" "@N" 1 
COMMENT                                   2.86267 22.6503 0 -10 1.3737 1.14891 #172#) 
COMMENT                             #174=(CScratch 
COMMENT                                   (CWidget 0 (3 #20# 0) 1 2 0 0 #123# 0 100) 
COMMENT                                   (LOGPEN 0 8 13395507) 10 1 5.7747 1.9 
COMMENT                                   0.082322 1) 
COMMENT                             #175=(CLabel (CWidget 0 (0 0) 1 2 0 0 #115# 0 100) 
COMMENT                                   (LOGPEN 0 0 0) 1 
COMMENT                                   (LOGFONT 46 17 0 0 700 0 0 0 0 3 2 1 34 
COMMENT                                    "Arial") 1.74233 0.666667 0 "R1" "@N" 1 
COMMENT                                   15.6288 1.74233 0 -10 1.22384 1.14891 #174#) 
COMMENT                             #176=(CWideArrow 
COMMENT                                   (CWideLine 
COMMENT                                    (CWidget 0 (3 #23# 0) 1 2 0 0 #119# 0 100) 
COMMENT                                    (LOGPEN 0 0 6723840) 1 
COMMENT                                    (LOGBRUSH 0 10079334 0) 0.835356 5.78237 
COMMENT                                    6.19759 1 0.082322) 0.8 1.8 0) 
COMMENT                             #177=(CLabel (CWidget 0 (0 0) 1 2 0 0 #115# 0 100) 
COMMENT                                   (LOGPEN 0 0 0) 1 
COMMENT                                   (LOGFONT 46 17 0 0 700 0 0 0 0 3 2 1 34 
COMMENT                                    "Arial") 1.74233 0.666667 0 "outsert" "@N" 1 
COMMENT                                   15.1546 6.96932 0 -10 3.02214 1.14891 #176#)) 
COMMENT                            (CObjectList)) 
COMMENT                      #178=(CGroupWidget (CWidget 30 (7 30 0) 1 2 0 0 Nil 0 100) 
COMMENT                            (CObjectList 
COMMENT                             #179=(CPromoterArrow 
COMMENT                                   (CLine 
COMMENT                                    (CWidget 0 (3 #12# 0) 1 2 0 0 #137# 0 100) 
COMMENT                                    (LOGPEN 0 4 128) 6 1.16464 6.18592 6.27319) 
COMMENT                                   0.4 0.082322 1.08464 1.8 1.8 0) 
COMMENT                             #180=(CLabel (CWidget 0 (0 0) 1 2 0 0 #115# 0 100) 
COMMENT                                   (LOGPEN 0 0 0) 1 
COMMENT                                   (LOGFONT 46 17 0 0 700 0 0 0 0 3 2 1 34 
COMMENT                                    "Arial") 1.74233 0.666667 0 "T7 promoter" 
COMMENT                                   "@N" 1 4.53695 26.1349 0 -10 5.07021 1.14891 
COMMENT                                   #179#) 
COMMENT                             #181=(CPromoterArrow 
COMMENT                                   (CLine 
COMMENT                                    (CWidget 0 (3 #21# 0) 1 2 0 0 #137# 0 100) 
COMMENT                                    (LOGPEN 0 4 128) 6 1.32929 6.10704 6.1943) 
COMMENT                                   0.4 0.082322 1.24929 1.8 1.8 0) 
COMMENT                             #182=(CLabel (CWidget 0 (0 0) 1 2 0 0 #115# 0 100) 
COMMENT                                   (LOGPEN 0 0 0) 1 
COMMENT                                   (LOGFONT 46 17 0 0 700 0 0 0 0 3 2 1 34 
COMMENT                                    "Arial") 1.74233 0.666667 0 "PccdB" "@N" 1 
COMMENT                                   4.19853 15.681 0 -10 2.77238 1.14891 #181#)) 
COMMENT                            (CObjectList)) 
COMMENT                      #183=(CGroupWidget (CWidget 32 (7 32 0) 1 2 0 0 Nil 0 100) 
COMMENT                            (CObjectList 
COMMENT                             #184=(CScratch 
COMMENT                                   (CWidget 0 (3 #15# 0) 1 2 0 0 #135# 0 100) 
COMMENT                                   (LOGPEN 0 6 16711680) 8 1 5.6279 1.9 0.082322 
COMMENT                                   1) 
COMMENT                             #185=(CLabel (CWidget 0 (0 0) 1 2 0 0 #115# 0 100) 
COMMENT                                   (LOGPEN 0 0 0) 1 
COMMENT                                   (LOGFONT 46 17 0 0 700 0 0 0 0 3 2 1 34 
COMMENT                                    "Arial") 1.74233 0.666667 0 "RBS" "@N" 1 
COMMENT                                   15.7344 -3.48466 0 -10 1.94816 1.14891 #184#)) 
COMMENT                            (CObjectList)) 
COMMENT                      #186=(CGroupWidget (CWidget 33 (7 33 0) 1 2 0 0 Nil 0 100) 
COMMENT                            (CObjectList 
COMMENT                             #187=(CScratch 
COMMENT                                   (CWidget 0 (3 #14# 0) 1 2 0 0 #123# 0 100) 
COMMENT                                   (LOGPEN 0 8 13395507) 10 1 3.17713 1.9 
COMMENT                                   0.082322 1) 
COMMENT                             #188=(CLabel (CWidget 0 (0 0) 1 2 0 0 #115# 0 100) 
COMMENT                                   (LOGPEN 0 0 0) 1 
COMMENT                                   (LOGFONT 46 17 0 0 700 0 0 0 0 3 2 1 34 
COMMENT                                    "Arial") 1.74233 0.666667 0 
COMMENT                                   "ColE1 pBR322 origin" "@N" 1 5.70148 -15.681 
COMMENT                                   0 -10 8.59188 1.14891 #187#) 
COMMENT                             #189=(CWideArrow 
COMMENT                                   (CWideLine 
COMMENT                                    (CWidget 0 (3 #17# 0) 1 2 0 0 #118# 0 100) 
COMMENT                                    (LOGPEN 0 0 3355545) 1 
COMMENT                                    (LOGBRUSH 0 6724095 0) 0.835356 5.09327 
COMMENT                                    5.59284 1 0.082322) 0.8 1.8 0) 
COMMENT                             #190=(CLabel (CWidget 0 (0 0) 1 2 0 0 #115# 0 100) 
COMMENT                                   (LOGPEN 0 0 0) 1 
COMMENT                                   (LOGFONT 46 17 0 0 700 0 0 0 0 3 2 1 34 
COMMENT                                    "Arial") 1.74233 0.666667 0 "f1 origin" "@N" 
COMMENT                                   1 16.0833 -5.22699 0 -10 3.47172 1.14891 
COMMENT                                   #189#)) (CObjectList)) 
COMMENT                      #191=(CGroupWidget (CWidget 43 (7 43 0) 1 2 0 0 Nil 0 100) 
COMMENT                            (CObjectList 
COMMENT                             #192=(CScratch 
COMMENT                                   (CWidget 0 (3 #16# 0) 1 2 0 0 #123# 0 100) 
COMMENT                                   (LOGPEN 0 8 13395507) 10 1 5.68377 1.9 
COMMENT                                   0.082322 1) 
COMMENT                             #193=(CLabel (CWidget 0 (0 0) 1 2 0 0 #115# 0 100) 
COMMENT                                   (LOGPEN 0 0 0) 1 
COMMENT                                   (LOGFONT 46 17 0 0 700 0 0 0 0 3 2 1 34 
COMMENT                                    "Arial") 1.74233 0.666667 0 "T7 terminator" 
COMMENT                                   "@N" 1 17.859 -1.74233 0 -10 5.59471 1.14891 
COMMENT                                   #192#)) (CObjectList))) (CObjectList)) 
COMMENT               #194=(CGroupWidget (CWidget 11 (8 0) 1 2 0 0 Nil 0 100) 
COMMENT                     (CObjectList 
COMMENT                      #195=(CGroupWidget 
COMMENT                            (CWidget 1 (10 #4# 0) 1 2 0 0 Nil 0 100) 
COMMENT                            (CObjectList 
COMMENT                             #196=(CScratch 
COMMENT                                   (CWidget 1 (1 #4# 1) 1 2 0 0 #122# 0 100) 
COMMENT                                   (LOGPEN 0 6 10053171) 8 1 6.1965 1.9 0.082322 
COMMENT                                   1) 
COMMENT                             #197=(CLabel (CWidget 0 (0 0) 1 2 0 0 #124# 0 100) 
COMMENT                                   (LOGPEN 0 0 153) 1 
COMMENT                                   (LOGFONT 38 14 0 0 400 0 0 0 0 3 2 1 18 
COMMENT                                    "Georgia") 1.74233 0.555556 128 
COMMENT                                   "{\\i Eco}RI (71)" "@N (@S)" 5 4.35222 20.908 
COMMENT                                   0 -10 3.94627 0.924127 #196#)) (CObjectList)) 
COMMENT                      #198=(CGroupWidget 
COMMENT                            (CWidget 1 (10 #6# 0) 1 2 0 0 Nil 0 100) 
COMMENT                            (CObjectList 
COMMENT                             #199=(CScratch 
COMMENT                                   (CWidget 1 (1 #6# 1) 1 2 0 0 #122# 0 100) 
COMMENT                                   (LOGPEN 0 6 10053171) 8 1 5.76923 1.9 
COMMENT                                   0.082322 1) 
COMMENT                             #200=(CLabel (CWidget 0 (0 0) 1 2 0 0 #124# 0 100) 
COMMENT                                   (LOGPEN 0 0 153) 1 
COMMENT                                   (LOGFONT 38 14 0 0 400 0 0 0 0 3 2 1 18 
COMMENT                                    "Georgia") 1.74233 0.555556 128 
COMMENT                                   "{\\i Nco}I (461)" "@N (@S)" 5 17.1599 0 0 
COMMENT                                   -10 3.97125 0.924127 #199#)) (CObjectList)) 
COMMENT                      #201=(CGroupWidget 
COMMENT                            (CWidget 1 (10 #8# 0) 1 2 0 0 Nil 0 100) 
COMMENT                            (CObjectList 
COMMENT                             #202=(CScratch 
COMMENT                                   (CWidget 1 (1 #8# 1) 1 2 0 0 #122# 0 100) 
COMMENT                                   (LOGPEN 0 6 10053171) 8 1 6.02559 1.9 
COMMENT                                   0.082322 1) 
COMMENT                             #203=(CLabel (CWidget 0 (0 0) 1 2 0 0 #124# 0 100) 
COMMENT                                   (LOGPEN 0 0 153) 1 
COMMENT                                   (LOGFONT 38 14 0 0 400 0 0 0 0 3 2 1 18 
COMMENT                                    "Georgia") 1.74233 0.555556 128 
COMMENT                                   "{\\i Sma}I (227)" "@N (@S)" 5 13.5362 10.454 
COMMENT                                   0 -10 4.19603 0.924127 #202#)) (CObjectList)) 
COMMENT                      #204=(CGroupWidget 
COMMENT                            (CWidget 1 (10 #9# 0) 1 2 0 0 Nil 0 100) 
COMMENT                            (CObjectList 
COMMENT                             #205=(CScratch 
COMMENT                                   (CWidget 1 (1 #9# 1) 1 2 0 0 #122# 0 100) 
COMMENT                                   (LOGPEN 0 6 10053171) 8 1 6.02778 1.9 
COMMENT                                   0.082322 1) 
COMMENT                             #206=(CLabel (CWidget 0 (0 0) 1 2 0 0 #124# 0 100) 
COMMENT                                   (LOGPEN 0 0 153) 1 
COMMENT                                   (LOGFONT 38 14 0 0 400 0 0 0 0 3 2 1 18 
COMMENT                                    "Georgia") 1.74233 0.555556 128 
COMMENT                                   "{\\i Xma}I (225)" "@N (@S)" 5 8.75311 
COMMENT                                   13.9386 0 -10 4.32092 0.924127 #205#)) 
COMMENT                            (CObjectList)) 
COMMENT                      #207=(CGroupWidget 
COMMENT                            (CWidget 2 (10 #1# 0) 1 2 0 0 Nil 0 100) 
COMMENT                            (CObjectList 
COMMENT                             #208=(CScratch 
COMMENT                                   (CWidget 1 (1 #1# 1) 1 2 0 0 #122# 0 100) 
COMMENT                                   (LOGPEN 0 6 10053171) 8 1 6.21512 1.9 
COMMENT                                   0.082322 1) 
COMMENT                             #209=(CLabel (CWidget 0 (0 0) 1 2 0 0 #114# 0 100) 
COMMENT                                   (LOGPEN 0 0 13408563) 1 
COMMENT                                   (LOGFONT 38 14 0 0 400 0 0 0 0 3 2 1 18 
COMMENT                                    "Georgia") 1.74233 0.555556 0 
COMMENT                                   "{\\i Ava}I (54)" "@N (@S)" 5 4.02057 24.3926 
COMMENT                                   0 -10 3.57162 0.924127 #208#) 
COMMENT                             #210=(CScratch 
COMMENT                                   (CWidget 2 (1 #1# 2) 1 2 0 0 #122# 0 100) 
COMMENT                                   (LOGPEN 0 6 10053171) 8 1 6.02778 1.9 
COMMENT                                   0.082322 1) 
COMMENT                             #211=(CLabel (CWidget 0 (0 0) 1 2 0 0 #114# 0 100) 
COMMENT                                   (LOGPEN 0 0 13408563) 1 
COMMENT                                   (LOGFONT 38 14 0 0 400 0 0 0 0 3 2 1 18 
COMMENT                                    "Georgia") 1.74233 0.555556 0 
COMMENT                                   "{\\i Ava}I (225)" "@N (@S)" 5 11.5839 
COMMENT                                   12.1963 0 -10 4.0212 0.924127 #210#)) 
COMMENT                            (CObjectList)) 
COMMENT                      #212=(CGroupWidget 
COMMENT                            (CWidget 3 (10 #7# 0) 1 2 0 0 Nil 0 100) 
COMMENT                            (CObjectList 
COMMENT                             #213=(CScratch 
COMMENT                                   (CWidget 1 (1 #7# 1) 1 2 0 0 #122# 0 100) 
COMMENT                                   (LOGPEN 0 6 10053171) 8 1 6.18554 1.9 
COMMENT                                   0.082322 1) 
COMMENT                             #214=(CLabel (CWidget 0 (0 0) 1 2 0 0 #114# 0 100) 
COMMENT                                   (LOGPEN 0 0 13408563) 1 
COMMENT                                   (LOGFONT 38 14 0 0 400 0 0 0 0 3 2 1 18 
COMMENT                                    "Georgia") 1.74233 0.555556 0 
COMMENT                                   "{\\i Pst}I (81)" "@N (@S)" 5 4.09658 19.1656 
COMMENT                                   0 -10 3.22196 0.924127 #213#) 
COMMENT                             #215=(CScratch 
COMMENT                                   (CWidget 2 (1 #7# 2) 1 2 0 0 #122# 0 100) 
COMMENT                                   (LOGPEN 0 6 10053171) 8 1 6.17239 1.9 
COMMENT                                   0.082322 1) 
COMMENT                             #216=(CLabel (CWidget 0 (0 0) 1 2 0 0 #114# 0 100) 
COMMENT                                   (LOGPEN 0 0 13408563) 1 
COMMENT                                   (LOGFONT 38 14 0 0 400 0 0 0 0 3 2 1 18 
COMMENT                                    "Georgia") 1.74233 0.555556 0 
COMMENT                                   "{\\i Pst}I (93)" "@N (@S)" 5 4.26031 17.4233 
COMMENT                                   0 -10 3.27191 0.924127 #215#) 
COMMENT                             #217=(CScratch 
COMMENT                                   (CWidget 3 (1 #7# 3) 1 2 0 0 #122# 0 100) 
COMMENT                                   (LOGPEN 0 6 10053171) 8 1 4.35157 1.9 
COMMENT                                   0.082322 1) 
COMMENT                             #218=(CLabel (CWidget 0 (0 0) 1 2 0 0 #114# 0 100) 
COMMENT                                   (LOGPEN 0 0 13408563) 1 
COMMENT                                   (LOGFONT 38 14 0 0 400 0 0 0 0 3 2 1 18 
COMMENT                                    "Georgia") 1.74233 0.555556 0 
COMMENT                                   "{\\i Pst}I (1755)" "@N (@S)" 5 16.6528 
COMMENT                                   -10.454 0 -10 3.99622 0.924127 #217#)) 
COMMENT                            (CObjectList)) 
COMMENT                      #219=(CGroupWidget 
COMMENT                            (CWidget 5 (10 #0# 0) 1 2 0 0 Nil 0 100) 
COMMENT                            (CObjectList 
COMMENT                             #220=(CScratch 
COMMENT                                   (CWidget 1 (1 #0# 1) 1 2 0 0 #122# 0 100) 
COMMENT                                   (LOGPEN 0 6 10053171) 8 1 5.99382 1.9 
COMMENT                                   0.082322 1) 
COMMENT                             #221=(CLabel (CWidget 0 (0 0) 1 2 0 0 #114# 0 100) 
COMMENT                                   (LOGPEN 0 0 13408563) 1 
COMMENT                                   (LOGFONT 38 14 0 0 400 0 0 0 0 3 2 1 18 
COMMENT                                    "Georgia") 1.74233 0.555556 0 
COMMENT                                   "{\\i Apa}LI (256)" "@N (@S)" 5 15.0476 
COMMENT                                   8.71165 0 -10 4.52073 0.924127 #220#) 
COMMENT                             #222=(CScratch 
COMMENT                                   (CWidget 2 (1 #0# 2) 1 2 0 0 #122# 0 100) 
COMMENT                                   (LOGPEN 0 6 10053171) 8 1 4.82266 1.9 
COMMENT                                   0.082322 1) 
COMMENT                             #223=(CLabel (CWidget 0 (0 0) 1 2 0 0 #114# 0 100) 
COMMENT                                   (LOGPEN 0 0 13408563) 1 
COMMENT                                   (LOGFONT 38 14 0 0 400 0 0 0 0 3 2 1 18 
COMMENT                                    "Georgia") 1.74233 0.555556 0 
COMMENT                                   "{\\i Apa}LI (1325)" "@N (@S)" 5 17.7862 
COMMENT                                   -6.96932 0 -10 4.89537 0.924127 #222#) 
COMMENT                             #224=(CScratch 
COMMENT                                   (CWidget 3 (1 #0# 3) 1 2 0 0 #122# 0 100) 
COMMENT                                   (LOGPEN 0 6 10053171) 8 1 3.45759 1.9 
COMMENT                                   0.082322 1) 
COMMENT                             #225=(CLabel (CWidget 0 (0 0) 1 2 0 0 #114# 0 100) 
COMMENT                                   (LOGPEN 0 0 13408563) 1 
COMMENT                                   (LOGFONT 38 14 0 0 400 0 0 0 0 3 2 1 18 
COMMENT                                    "Georgia") 1.74233 0.555556 0 
COMMENT                                   "{\\i Apa}LI (2571)" "@N (@S)" 5 9.02318 
COMMENT                                   -13.9386 0 -10 4.8704 0.924127 #224#) 
COMMENT                             #226=(CScratch 
COMMENT                                   (CWidget 4 (1 #0# 4) 1 2 0 0 #122# 0 100) 
COMMENT                                   (LOGPEN 0 6 10053171) 8 1 2.90981 1.9 
COMMENT                                   0.082322 1) 
COMMENT                             #227=(CLabel (CWidget 0 (0 0) 1 2 0 0 #114# 0 100) 
COMMENT                                   (LOGPEN 0 0 13408563) 1 
COMMENT                                   (LOGFONT 38 14 0 0 400 0 0 0 0 3 2 1 18 
COMMENT                                    "Georgia") 1.74233 0.555556 0 
COMMENT                                   "{\\i Apa}LI (3071)" "@N (@S)" 5 -9.06673 
COMMENT                                   -13.9386 0 -10 4.94533 0.924127 #226#) 
COMMENT                             #228=(CScratch 
COMMENT                                   (CWidget 5 (1 #0# 5) 1 2 0 0 #122# 0 100) 
COMMENT                                   (LOGPEN 0 6 10053171) 8 1 0.7899 1.9 0.082322 
COMMENT                                   1) 
COMMENT                             #229=(CLabel (CWidget 0 (0 0) 1 2 0 0 #114# 0 100) 
COMMENT                                   (LOGPEN 0 0 13408563) 1 
COMMENT                                   (LOGFONT 38 14 0 0 400 0 0 0 0 3 2 1 18 
COMMENT                                    "Georgia") 1.74233 0.555556 0 
COMMENT                                   "{\\i Apa}LI (5006)" "@N (@S)" 5 -14.0241 
COMMENT                                   10.454 0 -10 5.09519 0.924127 #228#)) 
COMMENT                            (CObjectList))) (CObjectList)) 
COMMENT               #230=(CGroupWidget (CWidget 14 (16 0) 1 2 0 0 Nil 0 100) 
COMMENT                     (CObjectList) (CObjectList)) 
COMMENT               #231=(CGroupWidget (CWidget 12 (0 0) 1 2 0 0 Nil 0 100) 
COMMENT                     (CObjectList) (CObjectList))) (CObjectList))) 
COMMENT       (CSeqView 10 15 (CObjectList) (CObList) 1 (CObList)) (CObList) 0 
COMMENT       (CStringList) 0 0 (CObList)))
FEATURES             Location/Qualifiers
     CDS             complement(4261..5340)
                     /vntifkey="4"
                     /label=lacI
     CDS             1209..2066
                     /vntifkey="4"
                     /label=bla
     promoter        1..17
                     /vntifkey="30"
                     /label=T7\promoter
     CDS             20..44
                     /vntifkey="4"
                     /label=lac\operator
     rep_origin      2827..2827
                     /vntifkey="33"
                     /label=ColE1\pBR322\origin
     RBS             590..595
                     /vntifkey="32"
                     /label=RBS
     terminator      539..585
                     /vntifkey="43"
                     /label=T7\terminator
     rep_origin      622..1077
                     /vntifkey="33"
                     /label=f1\origin
     misc_feature    456..459
                     /vntifkey="21"
                     /label=RB
     misc_feature    59..62
                     /vntifkey="21"
                     /label=RA
     misc_feature    456..459
                     /vntifkey="21"
                     /label=R1
     promoter        73..103
                     /vntifkey="30"
                     /label=PccdB
     CDS             140..445
                     /vntifkey="4"
                     /label=ccdB
     misc_feature    70..448
                     /vntifkey="21"
                     /label=outsert
BASE COUNT     1342 a      1500 c      1523 g      1361 t 
ORIGIN
        1 taatacgact cactataggg gaattgtgag cggataacaa ttccccgata tcctcgagta 
       61 tgcgagacgg aattcctgca gcccaaactg cagttgacaa cataaaaact ttgtgttata 
      121 cttgtaacgt aaggaggtaa tgattcagtt taaggtttac acctataaaa gagagagccg 
      181 ttatcgtctg tttgtggatg tacagagtga tattattgac acgcccgggc gacggatggt 
      241 gatccccctg gccagtgcac gtctgctgtc agataaagtc tcccgtgaac tttacccggt 
      301 ggtgcatatc ggggatgaaa gctggcgcat gatgaccacc gatatggcca gtgtgccggt 
      361 ctccgttatc ggggaagaag tggctgatct cagccaccgc gaaaatgaca tcaaaaacgc 
      421 cattaacctg atgttctggg gaatataacg tctcacctgc catgggatat ctgagatccg 
      481 gctgctaaca aagcccgaaa ggaagctgag ttggctgctg ccaccgctga gcaataacta 
      541 gcataacccc ttggggcctc taaacgggtc ttgaggggtt ttttgctgaa aggaggaact 
      601 atatccggat tggcgaatgg gacgcgccct gtagcggcgc attaagcgcg gcgggtgtgg 
      661 tggttacgcg cagcgtgacc gctacacttg ccagcgccct agcgcccgct cctttcgctt 
      721 tcttcccttc ctttctcgcc acgttcgccg gctttccccg tcaagctcta aatcgggggc 
      781 tccctttagg gttccgattt agtgctttac ggcacctcga ccccaaaaaa cttgattagg 
      841 gtgatggttc acgtagtggg ccatcgccct gatagacggt ttttcgccct ttgacgttgg 
      901 agtccacgtt ctttaatagt ggactcttgt tccaaactgg aacaacactc aaccctatct 
      961 cggtctattc ttttgattta taagggattt tgccgatttc ggcctattgg ttaaaaaatg 
     1021 agctgattta acaaaaattt aacgcgaatt ttaacaaaat attaacgttt acaatttcag 
     1081 gtggcacttt tcggggaaat gtgcgcggaa cccctatttg tttatttttc taaatacatt 
     1141 caaatatgta tccgctcatg agacaataac cctgataaat gcttcaataa tattgaaaaa 
     1201 ggaagagtat gagtattcaa catttccgtg tcgcccttat tccctttttt gcggcatttt 
     1261 gccttcctgt ttttgctcac ccagaaacgc tggtgaaagt aaaagatgct gaagatcagt 
     1321 tgggtgcacg agtgggttac atcgaactgg atctcaacag cggtaagatc cttgagagtt 
     1381 ttcgccccga agaacgtttt ccaatgatga gcacttttaa agttctgcta tgtggcgcgg 
     1441 tattatcccg tattgacgcc gggcaagagc aactcggtcg ccgcatacac tattctcaga 
     1501 atgacttggt tgagtactca ccagtcacag aaaagcatct tacggatggc atgacagtaa 
     1561 gagaattatg cagtgctgcc ataaccatga gtgataacac tgcggccaac ttacttctga 
     1621 caacgatcgg aggaccgaag gagctaaccg cttttttgca caacatgggg gatcatgtaa 
     1681 ctcgccttga tcgttgggaa ccggagctga atgaagccat accaaacgac gagcgtgaca 
     1741 ccacgatgcc tgcagcaatg gcaacaacgt tgcgcaaact attaactggc gaactactta 
     1801 ctctagcttc ccggcaacaa ttaatagact ggatggaggc ggataaagtt gcaggaccac 
     1861 ttctgcgctc ggcccttccg gctggctggt ttattgctga taaatctgga gccggtgagc 
     1921 gtgggagccg cggtatcatt gcagcactgg ggccagatgg taagccctcc cgtatcgtag 
     1981 ttatctacac gacggggagt caggcaacta tggatgaacg aaatagacag atcgctgaga 
     2041 taggtgcctc actgattaag cattggtaac tgtcagacca agtttactca tatatacttt 
     2101 agattgattt aaaacttcat ttttaattta aaaggatcta ggtgaagatc ctttttgata 
     2161 atctcatgac caaaatccct taacgtgagt tttcgttcca ctgagcgtca gaccccgtag 
     2221 aaaagatcaa aggatcttct tgagatcctt tttttctgcg cgtaatctgc tgcttgcaaa 
     2281 caaaaaaacc accgctacca gcggtggttt gtttgccgga tcaagagcta ccaactcttt 
     2341 ttccgaaggt aactggcttc agcagagcgc agataccaaa tactgtcctt ctagtgtagc 
     2401 cgtagttagg ccaccacttc aagaactctg tagcaccgcc tacatacctc gctctgctaa 
     2461 tcctgttacc agtggctgct gccagtggcg ataagtcgtg tcttaccggg ttggactcaa 
     2521 gacgatagtt accggataag gcgcagcggt cgggctgaac ggggggttcg tgcacacagc 
     2581 ccagcttgga gcgaacgacc tacaccgaac tgagatacct acagcgtgag ctatgagaaa 
     2641 gcgccacgct tcccgaaggg agaaaggcgg acaggtatcc ggtaagcggc agggtcggaa 
     2701 caggagagcg cacgagggag cttccagggg gaaacgcctg gtatctttat agtcctgtcg 
     2761 ggtttcgcca cctctgactt gagcgtcgat ttttgtgatg ctcgtcaggg gggcggagcc 
     2821 tatggaaaaa cgccagcaac gcggcctttt tacggttcct ggccttttgc tggccttttg 
     2881 ctcacatgtt ctttcctgcg ttatcccctg attctgtgga taaccgtatt accgcctttg 
     2941 agtgagctga taccgctcgc cgcagccgaa cgaccgagcg cagcgagtca gtgagcgagg 
     3001 aagcggaaga gcgcctgatg cggtattttc tccttacgca tctgtgcggt atttcacacc 
     3061 gcatatatgg tgcactctca gtacaatctg ctctgatgcc gcatagttaa gccagtatac 
     3121 actccgctat cgctacgtga ctgggtcatg gctgcgcccc gacacccgcc aacacccgct 
     3181 gacgcgccct gacgggcttg tctgctcccg gcatccgctt acagacaagc tgtgaccgtc 
     3241 accgggagct gcatgtgtca gaggttttca ccgtcatcac cgaaacgcgc gaggcagctg 
     3301 cggtaaagct catcagcgtg gtcgtgaagc gattcacaga tgtctgcctg ttcatccgcg 
     3361 tccagctcgt tgagtttctc cagaagcgtt aatgtctggc ttctgataaa gcgggccatg 
     3421 ttaagggcgg ttttttcctg tttggtcact gatgcctccg tgtaaggggg atttctgttc 
     3481 atgggggtaa tgataccgat gaaacgagag aggatgctca cgatacgggt tactgatgat 
     3541 gaacatgccc ggttactgga acgttgtgag ggtaaacaac tggcggtatg gatgcggcgg 
     3601 gaccagagaa aaatcactca gggtcaatgc cagcgcttcg ttaatacaga tgtaggtgtt 
     3661 ccacagggta gccagcagca tcctgcgatg cagatccgga acataatggt gcagggcgct 
     3721 gacttccgcg tttccagact ttacgaaaca cggaaaccga agaccattca tgttgttgct 
     3781 caggtcgcag acgttttgca gcagcagtcg cttcacgttc gctcgcgtat cggtgattca 
     3841 ttctgctaac cagtaaggca accccgccag cctagccggg tcctcaacga caggagcacg 
     3901 atcatgcgca cccgtggggc cgccatgccg gcgataatgg cctgcttctc gccgaaacgt 
     3961 ttggtggcgg gaccagtgac gaaggcttga gcgagggcgt gcaagattcc gaataccgca 
     4021 agcgacaggc cgatcatcgt cgcgctccag cgaaagcggt cctcgccgaa aatgacccag 
     4081 agcgctgccg gcacctgtcc tacgagttgc atgataaaga agacagtcat aagtgcggcg 
     4141 acgatagtca tgccccgcgc ccaccggaag gagctgactg ggttgaaggc tctcaagggc 
     4201 atcggtcgag atcccggtgc ctaatgagtg agctaactta cattaattgc gttgcgctca 
     4261 ctgcccgctt tccagtcggg aaacctgtcg tgccagctgc attaatgaat cggccaacgc 
     4321 gcggggagag gcggtttgcg tattgggcgc cagggtggtt tttcttttca ccagtgacac 
     4381 gggcaacagc tgattgccct tcaccgcctg gccctgagag agttgcagca agcggtccac 
     4441 gctggtttgc cccagcaggc gaaaatcctg tttgatggtg gttaacggcg ggatataaca 
     4501 tgagctgtct tcggtatcgt cgtatcccac taccgatata tccgcaccaa cgcgcagccc 
     4561 ggactcggta atggcgcgca ttgcgcccag cgccatctga tcgttggcaa ccagcatcgc 
     4621 agtgggaacg atgccctcat tcagcatttg catggtttgt tgaaaaccgg acatggcact 
     4681 ccagtcgcct tcccgttccg ctatcggctg aatttgattg cgagtgagat atttatgcca 
     4741 gccagccaga cgcagacgcg ccgagacaga acttaatggg cccgctaaca gcgcgatttg 
     4801 ctggtgaccc aatgcgacca gatgctccac gcccagtcgc gtaccgtctt catgggagaa 
     4861 aataatactg ttgatgggtg tctggtcaga gacatcaaga aataacgccg gaacattagt 
     4921 gcaggcagct tccacagcaa tggcatcctg gtcatccagc ggatagttaa tgatcagccc 
     4981 actgacgcgt tgcgcgagaa gattgtgcac cgccgcttta caggcttcga cgccgcttcg 
     5041 ttctaccatc gacaccacca cgctggcacc cagttgatcg gcgcgagatt taatcgccgc 
     5101 gacaatttgc gacggcgcgt gcagggccag actggaggtg gcaacgccaa tcagcaacga 
     5161 ctgtttgccc gccagttgtt gtgccacgcg gttgggaatg taattcagct ccgccatcgc 
     5221 cgcttccact ttttcccgcg ttttcgcaga aacgtggctg gcctggttca ccacgcggga 
     5281 aacggtctga taagagacac cggcatactc tgcgacatcg tataacgtta ctggtttcac 
     5341 attcaccacc ctgaattgac tctcttccgg gcgctatcat gccataccgc gaaaggtttt 
     5401 gcgccattcg atggtgtccg ggatctcgac gctctccctt atgcgactcc tgcattagga 
     5461 agcagcccag tagtaggttg aggccgttga gcaccgccgc cgcaaggaat ggtgcatgca 
     5521 aggagatggc gcccaacagt cccccggcca cggggcctgc caccataccc acgccgaaac 
     5581 aagcgctcat gagcccgaag tggcgagccc gatcttcccc atcggtgatg tcggcgatat 
     5641 aggcgccagc aaccgcacct gtggcgccgg tgatgccggc cacgatgcgt ccggcgtaga 
     5701 ggatcgagat ctcgatcccg cgaaat 
//
