# Supplementary material for: Cryo-EM structure of MukBEF reveals DNA loop entrapment at chromosomal unloading sites
Source: Mol Cell. 2021 Dec 2;81(23):4891–4906.e8. doi: 10.1016/j.molcel.2021.10.011 (PMC8669397; doi:10.1016/j.molcel.2021.10.011)
Supplement: Data S1. Annotated sequences of plasmids and genomic loci, related to STAR methods [file mmc2.zip › pFB0377 pCONEX-Gate4.gb]

LOCUS       Exported                5953 bp ds-DNA     circular SYN 23-JUN-2019
DEFINITION  synthetic circular DNA.
ACCESSION   .
VERSION     .
KEYWORDS    .
SOURCE      synthetic DNA construct
  ORGANISM  synthetic DNA construct
REFERENCE   1  (bases 1 to 5953)
  AUTHORS   Frank
  TITLE     Direct Submission
  JOURNAL   Exported Sunday, Jun 23, 2019 from SnapGene 4.3.9
            https://www.snapgene.com
FEATURES             Location/Qualifiers
     source          1..5953
                     /organism="recombinant plasmid"
                     /mol_type="other DNA"
                     /note="color: #ffffff"
     misc_feature    1..4
                     /label=RU
                     /note="/vntifkey=21"
                     /note="color: #a6acb3"
     misc_feature    5..854
                     /label=outsert
                     /note="/vntifkey=21"
                     /note="color: #a6acb3"
     promoter        104..134
                     /label=PccdB
                     /note="/vntifkey=30"
                     /note="color: #ffffff"
     CDS             171..476
                     /codon_start=1
                     /label=ccdB
                     /note="/vntifkey=4"
                     /note="color: #993366"
                     /translation="MIQFKVYTYKRESRYRLFVDVQSDIIDTPGRRMVIPLASARLLSD
                     KVSRELYPVVHIGDESWRMMTTDMASVPVSVIGEEVADLSHRENDIKNAINLMFWGI"
     misc_feature    complement(855..881)
                     /label=generic ProtoSpacer DO'
                     /note="color: #a6acb3; direction: LEFT"
     misc_feature    855..858
                     /label=RD
                     /note="/vntifkey=21"
                     /note="color: #a6acb3"
     rep_origin      1643
                     /label=ColE1 pBR322 origin
                     /label=ColE1\pBR322\origin
                     /note="/vntifkey=33"
                     /note="color: #ffff00"
     CDS             complement(2074..2298)
                     /codon_start=1
                     /label=rop
                     /note="color: #993366"
                     /translation="MNRNPPYTEASVTKQEKTALNMARFIRSQTLTLLEKLNELDADEQ
                     ADICESLHDHADELYRSCLARFGDDGENL"
     terminator      complement(3095..3137)
                     /label=ter
                     /note="color: #ffffff; direction: LEFT"
     misc_feature    3170..3572
                     /label=Spacer 1_5 cassette
                     /note="color: #a6acb3"
     repeat_region   3234..3269
                     /label=CRISPR repeat
                     /note="color: #a6acb3"
     misc_feature    complement(3270..3299)
                     /label=Spacer DO
                     /label=ProtoSpacer DO
                     /note="color: #a6acb3; direction: LEFT"
     repeat_region   3300..3335
                     /label=CRISPR repeat
                     /note="color: #a6acb3"
     misc_feature    complement(3336..3365)
                     /label=Spacer UP
                     /label=ProtoSpacer UP
                     /note="color: #a6acb3; direction: LEFT"
     repeat_region   3366..3401
                     /label=CRISPR repeat
                     /note="color: #a6acb3"
     misc_feature    complement(3402..3533)
                     /label=crRNA leader
                     /note="crRNA leader sequence for the Streptococcus pyogenes
                     CRISPR/Cas system"
                     /note="color: #a6acb3; direction: LEFT"
     promoter        complement(3503..3531)
                     /label=Pcr
                     /note="color: #ffffff; direction: LEFT"
     misc_feature    3581..3848
                     /label=small oriT region
                     /note="color: #a6acb3"
     oriT            3603..3712
                     /label=incP origin of transfer
                     /note="incP origin of transfer"
                     /note="color: #a6acb3"
     misc_feature    3709..3710
                     /label=nick site
                     /note="color: #a6acb3"
     misc_feature    3711..3729
                     /label=Transfer
                     /note="color: #a6acb3"
     CDS             complement(3855..4878)
                     /codon_start=1
                     /gene="aph(4)-Ia"
                     /product="aminoglycoside phosphotransferase from E. coli"
                     /label=HygR
                     /note="confers resistance to hygromycin"
                     /note="color: #993366"
                     /translation="MKKPELTATSVEKFLIEKFDSVSDLMQLSEGEESRAFSFDVGGRG
                     YVLRVNSCADGFYKDRYVYRHFASAALPIPEVLDIGEFSESLTYCISRRAQGVTLQDLP
                     ETELPAVLQPVAEAMDAIAAADLSQTSGFGPFGPQGIGQYTTWRDFICAIADPHVYHWQ
                     TVMDDTVSASVAQALDELMLWAEDCPEVRHLVHADFGSNNVLTDNGRITAVIDWSEAMF
                     GDSQYEVANIFFWRPWLACMEQQTRYFERRHPELAGSPRLRAYMLRIGLDQLYQSLVDG
                     NFDDAAWAQGRCDAIVRSGAGTVGRTQIARRSAAVWTDGCVEVLADSGNRRPSTRPRAK
                     E"
     misc_feature    4816..4818
                     /label=BsmBI removed
                     /note="color: #a6acb3"
     CDS             complement(4890..5873)
                     /codon_start=1
                     /label=pheS(T251A, A294G)
                     /label=pheS(R251A, A294G)
                     /note="color: #993366"
                     /translation="MSHLAELVASAKAAISQASDVAALDNVRVEYLGKKGHLTLQMTTL
                     RELPPEERPAAGAVINEAKEQVQQALNARKAELESAALNARLAAETIDVSLPGRRIENG
                     GLHPVTRTIDRIESFFGELGFTVATGPEIEDDYHNFDALNIPGHHPARADHDTFWFDTT
                     RLLRTQTSGVQIRTMKAQQPPIRIIAPGRVYRNDYDQTHTPMFHQMEGLIVDTNISFTN
                     LKGTLHDFLRNFFEEDLQIRFRPSYFPFAEPSAEVDVMGKNGKWLEVLGCGMVHPNVLR
                     NVGIDPEVYSGFGFGMGMERLTMLRYGVTDLRSFFENDLRFLKQFK"
     promoter        5892..5939
                     /label=EM7 promoter
                     /note="synthetic bacterial promoter"
                     /note="color: #ffffff"
     misc_feature    join(5931..5953,1..4)
                     /label=Generic ProtoSpacer UP'
                     /note="color: #a6acb3"
ORIGIN
        1 cgagtgagac cttccggctc gtatgttgtg tggaattgtg agcggataac aatttcacac
       61 aggaaacagc tatgaccatg attacgccaa gcttgatatc gaattcctgc agcccaaact
      121 gcagttgaca acataaaaac tttgtgttat acttgtaacg taaggaggta atgattcagt
      181 ttaaggttta cacctataaa agagagagcc gttatcgtct gtttgtggat gtacagagtg
      241 atattattga cacgcccggg cgacggatgg tgatccccct ggccagtgca cgtctgctgt
      301 cagataaagt ctcccgtgaa ctttacccgg tggtgcatat cggggatgaa agctggcgca
      361 tgatgaccac cgatatggcc agtgtgccgg tctccgttat cggggaagaa gtggctgatc
      421 tcagccaccg cgaaaatgac atcaaaaacg ccattaacct gatgttctgg ggaatataag
      481 cttgcatgcc tgcaggtcga ctctagagga tccccgggta ccgagctcga attcactggc
      541 cgtcgtttta caacgtcgtg actgggaaaa ccctggcgtt acccaactta atcgccttgc
      601 agcacatccc cctttcgcca gctggcgtaa tagcgaagag gcccgcaccg atcgcccttc
      661 ccaacagttg cgcagcctga atggcgaatg gcgcctgatg cggtattttc tccttacgca
      721 tctgtgcggt atttcacacc gcatatggtg cactctcagt acaatctgct ctgatgccgc
      781 atagttaagc cagccccgac acccgccaac acccgctgac gcgccctgac gggcttgtct
      841 gctcccgggt ctctccattg agctcgtcga cagcgacaca ccgaactgtc agaccaagtt
      901 tactcatata tactttagat tgatttaaaa cttcattttt aatttaaaag gatctaggtg
      961 aagatccttt ttgataatct catgaccaaa atcccttaac gtgagttttc gttccactga
     1021 gcgtcagacc ccgtagaaaa gatcaaagga tcttcttgag atcctttttt tctgcgcgta
     1081 atctgctgct tgcaaacaaa aaaaccaccg ctaccagcgg tggtttgttt gccggatcaa
     1141 gagctaccaa ctctttttcc gaaggtaact ggcttcagca gagcgcagat accaaatact
     1201 gtccttctag tgtagccgta gttaggccac cacttcaaga actctgtagc accgcctaca
     1261 tacctcgctc tgctaatcct gttaccagtg gctgctgcca gtggcgataa gtcgtgtctt
     1321 accgggttgg actcaagacg atagttaccg gataaggcgc agcggtcggg ctgaacgggg
     1381 ggttcgtgca cacagcccag cttggagcga acgacctaca ccgaactgag atacctacag
     1441 cgtgagctat gagaaagcgc cacgcttccc gaagggagaa aggcggacag gtatccggta
     1501 agcggcaggg tcggaacagg agagcgcacg agggagcttc cagggggaaa cgcctggtat
     1561 ctttatagtc ctgtcgggtt tcgccacctc tgacttgagc gtcgattttt gtgatgctcg
     1621 tcaggggggc ggagcctatg gaaaaacgcc agcaacgcgg cctttttacg gttcctggcc
     1681 ttttgctggc cttttgctca catgttcttt cctgcgttat cccctgattc tgtggataac
     1741 cgtattaccg cctttgagtg agctgatacc gctcgccgca gccgaacgac cgagcgcagc
     1801 gagtcagtga gcgaggaagc ggaagagcgc ctgatgcggt attttctcct tacgcatctg
     1861 tgcggtattt cacaccgcat atatggtgca ctctcagtac aatctgctct gatgccgcat
     1921 agttaagcca gtatacactc cgctatcgct acgtgactgg gtcatggctg cgccccgaca
     1981 cccgccaaca cccgctgacg cgccctgacg ggcttgtctg ctcccggcat ccgcttacag
     2041 acaagctgtg accgtcaccg ggagctgcat gtgtcagagg ttttcaccgt catcaccgaa
     2101 acgcgcgagg cagctgcggt aaagctcatc agcgtggtcg tgaagcgatt cacagatgtc
     2161 tgcctgttca tccgcgtcca gctcgttgag tttctccaga agcgttaatg tctggcttct
     2221 gataaagcgg gccatgttaa gggcggtttt ttcctgtttg gtcactgatg cctccgtgta
     2281 agggggattt ctgttcatgg gggtaatgat accgatgaaa cgagagagga tgctcacgat
     2341 acgggttact gatgatgaac atgcccggtt actggaacgt tgtgagggta aacaactggc
     2401 ggtatggatg cggcgggacc agagaaaaat cactcagggt caatgccagc gcttcgttaa
     2461 tacagatgta ggtgttccac agggtagcca gcagcatcct gcgatgcaga tccggaacat
     2521 aatggtgcag ggcgctgact tccgcgtttc cagactttac gaaacacgga aaccgaagac
     2581 cattcatgtt gttgctcagg tcgcagacgt tttgcagcag cagtcgcttc acgttcgctc
     2641 gcgtatcggt gattcattct gctaaccagt aaggcaaccc cgccagccta gccgggtcct
     2701 caacgacagg agcacgatca tgcgcacccg tggggccgcc atgccggcga taatggcctg
     2761 cttctcgccg aaacgtttgg tggcgggacc agtgacgaag gcttgagcga gggcgtgcaa
     2821 gattccgaat accgcaagcg acaggccgat catcgtcgcg ctccagcgaa agcggtcctc
     2881 gccgaaaatg acccagagcg ctgccggcac ctgtcctacg agttgcatga taaagaagac
     2941 agtcataagt gcggcgacga tagtcatgcc ccgcgcccac cggaaggagc tgactgggtt
     3001 gaaggctctc aagggcatcg gtcgagatcc cggtagaaaa ggacccaggt ggcacttttc
     3061 ggggaaatgt gcgcggaacc cctatttgtt tatttttcta aatacatcct tagctttcgc
     3121 taaggatgat aagcgtagcg catcaggcaa tttagcgttt ggcggccgcg atactgagca
     3181 catcagcagg acgcactgac cgaattcaac tcaacaagtc tcagtgtgct gaagttttgg
     3241 gaccattcaa aacagcatag ctctaaaaca ggcgttttta cataacctaa tgtaaagaag
     3301 ttttgggacc attcaaaaca gcatagctct aaaacaggcg ttatattcat gtcaccgcgc
     3361 gcaaagtttt gggaccattc aaaacagcat agctctaaaa cctcgtagac tatttttgtc
     3421 taaaaaattt cgtaatcgca ctatttgtct cagctagact tcagtcttga aaagcccctg
     3481 tattactgca tttattaaga gtattatacc atatttttag ttattaagaa ataggatccc
     3541 atggtacgcg tgctagaggc atcaaataaa acgctagctt tcatctgtta cgccggcggt
     3601 agccggccag cctcgcagag caggattccc gttgagcacc gccaggtgcg aataagggac
     3661 agtgaagaag gaacacccgc tcgcgggtgg gcctacttca cctatcctgc ccggctgacg
     3721 ccgttggata caccaaggaa agtctacacg aaccctttgg caaaatcctg tatatcgtgc
     3781 gaaaaaggat ggatataccg aaaaaatcgc tataatgacc ccgaagcagg gttatgcagc
     3841 ggaaaagcgc tgttattcct ttgccctcgg acgagtgctg gggcgtcggt ttccactatc
     3901 ggcaagtact tctacacagc catcggtcca gacggccgcg cttctgcggg cgatttgtgt
     3961 acgcccgaca gtcccggctc cggatcggac gattgcgtcg catcgaccct gcgcccaagc
     4021 tgcatcatcg aaattgccgt caaccaagct ctgatagagt tggtcaagac caatgcggag
     4081 catatacgcc cggagccgcg gcgatcctgc aagctccgga tgcctccgct cgaagtagcg
     4141 cgtctgctgc tccatacaag ccaaccacgg cctccagaag aagatgttgg cgacctcgta
     4201 ttgggaatcc ccgaacatcg cctcgctcca gtcaatgacc gctgttatgc ggccattgtc
     4261 cgtcaggaca ttgttggagc cgaaatccgc gtgcacgagg tgccggactt cggggcagtc
     4321 ctcggcccaa agcatcagct catcgagagc ctgcgcgacg gacgcactga cggtgtcgtc
     4381 catcacagtt tgccagtgat acacatgggg atcagcaatc gcgcatatga aatcacgcca
     4441 tgtagtgtat tgaccgattc cttgcggtcc gaatgggccg aacccgctcg tctggctaag
     4501 atcggccgca gcgatcgcat ccatggcctc cgcgaccggc tgcagaacag cgggcagttc
     4561 ggtttcaggc aggtcttgca acgtgacacc ctgtgcacgg cgggagatgc aataggtcag
     4621 gctctcgctg aattccccaa tgtcaagcac ttccggaatc gggagcgcgg ccgatgcaaa
     4681 gtgccgataa acataacgat ctttgtagaa accatcggcg cagctattta cccgcaggac
     4741 atatccacgc cctcctacat cgaagctgaa agcacgagat tcttcgccct ccgagagctg
     4801 catcaggtcg gagactgagt cgaacttttc gatcagaaac ttctcgacag acgtcgcggt
     4861 gagttcaggc tttttcatga ttgtcctcct tatttaaact gtttgaggaa acgcagatcg
     4921 ttttcgaaga atgaacgcag gtcggtgacg ccgtaacgca acatagtcag acgctccatc
     4981 cccatcccga agccgaaacc agagtaaact tccgggtcga tgccaacgtt acgcaacacg
     5041 ttcggatgca ccatcccgca gcccagcact tccagccatt taccgttttt acccatgacg
     5101 tccacttctg cagaaggttc ggcaaacggg aagtaggaag gacggaagcg aatctgcaaa
     5161 tcttcctcaa agaagttacg caggaagtcg tgcagcgtgc ctttcaggtt ggtaaagctg
     5221 atgttggtat caacaatcag accttccatc tgatggaaca tcggcgtgtg agtctggtcg
     5281 tagtcgttac gataaacacg gccaggcgcg atgatacgaa tcggtggctg ctgggctttc
     5341 atggtgcgga tctgtacgcc agaggtctgg gtacgcagca ggcgggtagt gtcaaaccag
     5401 aaagtgtcgt ggtcagcgcg cgccgggtgg tgaccaggaa tgttcagagc atcgaagtta
     5461 tgataatcgt cttcgatttc cggcccggtt gccacggtaa agccaagctc accgaagaaa
     5521 ctttcgatac ggtcgatggt acgggtaacc ggatgcagac cgccgttttc aatgcgacga
     5581 cctggcagag agacatcaat cgtttccgcc gccagacgcg cattcagtgc agcgctttcc
     5641 agttccgctt tacgcgcatt cagcgcctgc tgaacctgct ctttcgcttc gttgataacc
     5701 gcaccagctg ccggacgctc ttctggcggc agctcacgca gggtcgtcat ctgaagggtt
     5761 aagtgccctt ttttacccaa atattcgacg cgcacattat ctaacgcggc aacatctgac
     5821 gcctggctaa tggccgcctt cgcactggca accagttctg cgagatgtga catggtttag
     5881 ttcctcacct tgtcgtatta tactatgccg atatactatg ccgatgatta attgtcaaca
     5941 cgtgctcaag ctt
//
