# Supplementary material for: Cryo-EM structure of MukBEF reveals DNA loop entrapment at chromosomal unloading sites
Source: Mol Cell. 2021 Dec 2;81(23):4891–4906.e8. doi: 10.1016/j.molcel.2021.10.011 (PMC8669397; doi:10.1016/j.molcel.2021.10.011)
Supplement: Data S1. Annotated sequences of plasmids and genomic loci, related to STAR methods [file mmc2.zip › pFB0411 pCONEX-Gate4 CRISPR(mukFEB cloDF13).gb]

LOCUS       Exported                6019 bp ds-DNA     circular SYN 25-JUN-2019
DEFINITION  .
ACCESSION   .
VERSION     .
KEYWORDS    .
SOURCE      synthetic DNA construct
  ORGANISM  recombinant plasmid
REFERENCE   1  (bases 1 to 6019)
  AUTHORS   Frank
  TITLE     Direct Submission
  JOURNAL   Exported Tuesday, Jun 25, 2019 from SnapGene 4.3.10
            https://www.snapgene.com
FEATURES             Location/Qualifiers
     source          1..6019
                     /organism="recombinant plasmid"
                     /mol_type="other DNA"
     misc_feature    1..4
                     /label=RU
                     /note="/vntifkey=21"
                     /note="color: #a6acb3"
     misc_feature    5..854
                     /label=outsert
                     /note="/vntifkey=21"
                     /note="color: #a6acb3"
     promoter        104..134
                     /label=PccdB
                     /note="/vntifkey=30"
                     /note="color: #ffffff"
     CDS             171..476
                     /codon_start=1
                     /label=ccdB
                     /note="/vntifkey=4"
                     /note="color: #993366"
                     /translation="MIQFKVYTYKRESRYRLFVDVQSDIIDTPGRRMVIPLASARLLSD
                     KVSRELYPVVHIGDESWRMMTTDMASVPVSVIGEEVADLSHRENDIKNAINLMFWGI"
     misc_feature    complement(855..881)
                     /label=generic ProtoSpacer DO'
                     /note="color: #a6acb3; direction: LEFT"
     misc_feature    855..858
                     /label=RD
                     /note="/vntifkey=21"
                     /note="color: #a6acb3"
     rep_origin      1643
                     /label=ColE1 pBR322 origin
                     /label=ColE1\pBR322\origin
                     /note="/vntifkey=33"
                     /note="color: #ffff00"
     CDS             complement(2074..2298)
                     /codon_start=1
                     /label=rop
                     /note="color: #993366"
                     /translation="MNRNPPYTEASVTKQEKTALNMARFIRSQTLTLLEKLNELDADEQ
                     ADICESLHDHADELYRSCLARFGDDGENL"
     terminator      complement(3095..3137)
                     /label=ter
                     /note="color: #ffffff; direction: LEFT"
     misc_feature    3170..3638
                     /label=Spacer cassette
                     /note="color: #a6acb3"
     repeat_region   3234..3269
                     /label=CRISPR repeat
                     /note="color: #a6acb3"
     misc_feature    complement(3270..3299)
                     /label=Spacer CloDF13
                     /note="color: #a6acb3; direction: LEFT"
     repeat_region   3300..3335
                     /label=CRISPR repeat
                     /note="color: #a6acb3"
     misc_feature    complement(3336..3365)
                     /label=mukFEB spacer DO
                     /label=Spacer DO
                     /label=ProtoSpacer DO
                     /note="color: #a6acb3; direction: LEFT"
     repeat_region   3366..3401
                     /label=CRISPR repeat
                     /note="color: #a6acb3"
     misc_feature    complement(3402..3431)
                     /label=mukFEB spacer UP
                     /label=Spacer UP
                     /label=ProtoSpacer UP
                     /note="color: #a6acb3; direction: LEFT"
     repeat_region   3432..3467
                     /label=CRISPR repeat
                     /note="color: #a6acb3"
     misc_feature    3468..3599
                     /label=crRNA leader
                     /note="crRNA leader sequence for the Streptococcus pyogenes
                     CRISPR/Cas system"
                     /note="color: #a6acb3"
     promoter        3569..3597
                     /label=Pcr
                     /note="color: #ffffff"
     misc_feature    3647..3914
                     /label=small oriT region
                     /note="color: #a6acb3"
     oriT            3669..3778
                     /label=incP origin of transfer
                     /note="incP origin of transfer"
                     /note="color: #a6acb3"
     misc_feature    3775..3776
                     /label=nick site
                     /note="color: #a6acb3"
     misc_feature    3777..3795
                     /label=Transfer
                     /note="color: #a6acb3"
     CDS             complement(3921..4944)
                     /codon_start=1
                     /gene="aph(4)-Ia"
                     /product="aminoglycoside phosphotransferase from E. coli"
                     /label=HygR
                     /note="confers resistance to hygromycin"
                     /note="color: #993366"
                     /translation="MKKPELTATSVEKFLIEKFDSVSDLMQLSEGEESRAFSFDVGGRG
                     YVLRVNSCADGFYKDRYVYRHFASAALPIPEVLDIGEFSESLTYCISRRAQGVTLQDLP
                     ETELPAVLQPVAEAMDAIAAADLSQTSGFGPFGPQGIGQYTTWRDFICAIADPHVYHWQ
                     TVMDDTVSASVAQALDELMLWAEDCPEVRHLVHADFGSNNVLTDNGRITAVIDWSEAMF
                     GDSQYEVANIFFWRPWLACMEQQTRYFERRHPELAGSPRLRAYMLRIGLDQLYQSLVDG
                     NFDDAAWAQGRCDAIVRSGAGTVGRTQIARRSAAVWTDGCVEVLADSGNRRPSTRPRAK
                     E"
     misc_feature    4882..4884
                     /label=BsmBI removed
                     /note="color: #a6acb3"
     CDS             complement(4956..5939)
                     /codon_start=1
                     /label=pheS(T251A, A294G)
                     /label=pheS(R251A, A294G)
                     /note="color: #993366"
                     /translation="MSHLAELVASAKAAISQASDVAALDNVRVEYLGKKGHLTLQMTTL
                     RELPPEERPAAGAVINEAKEQVQQALNARKAELESAALNARLAAETIDVSLPGRRIENG
                     GLHPVTRTIDRIESFFGELGFTVATGPEIEDDYHNFDALNIPGHHPARADHDTFWFDTT
                     RLLRTQTSGVQIRTMKAQQPPIRIIAPGRVYRNDYDQTHTPMFHQMEGLIVDTNISFTN
                     LKGTLHDFLRNFFEEDLQIRFRPSYFPFAEPSAEVDVMGKNGKWLEVLGCGMVHPNVLR
                     NVGIDPEVYSGFGFGMGMERLTMLRYGVTDLRSFFENDLRFLKQFK"
     promoter        5958..6005
                     /label=EM7 promoter
                     /note="synthetic bacterial promoter"
                     /note="color: #ffffff"
     misc_feature    join(5997..6019,1..4)
                     /label=Generic ProtoSpacer UP'
                     /note="color: #a6acb3"
ORIGIN
        1 cgagtgagac cttccggctc gtatgttgtg tggaattgtg agcggataac aatttcacac
       61 aggaaacagc tatgaccatg attacgccaa gcttgatatc gaattcctgc agcccaaact
      121 gcagttgaca acataaaaac tttgtgttat acttgtaacg taaggaggta atgattcagt
      181 ttaaggttta cacctataaa agagagagcc gttatcgtct gtttgtggat gtacagagtg
      241 atattattga cacgcccggg cgacggatgg tgatccccct ggccagtgca cgtctgctgt
      301 cagataaagt ctcccgtgaa ctttacccgg tggtgcatat cggggatgaa agctggcgca
      361 tgatgaccac cgatatggcc agtgtgccgg tctccgttat cggggaagaa gtggctgatc
      421 tcagccaccg cgaaaatgac atcaaaaacg ccattaacct gatgttctgg ggaatataag
      481 cttgcatgcc tgcaggtcga ctctagagga tccccgggta ccgagctcga attcactggc
      541 cgtcgtttta caacgtcgtg actgggaaaa ccctggcgtt acccaactta atcgccttgc
      601 agcacatccc cctttcgcca gctggcgtaa tagcgaagag gcccgcaccg atcgcccttc
      661 ccaacagttg cgcagcctga atggcgaatg gcgcctgatg cggtattttc tccttacgca
      721 tctgtgcggt atttcacacc gcatatggtg cactctcagt acaatctgct ctgatgccgc
      781 atagttaagc cagccccgac acccgccaac acccgctgac gcgccctgac gggcttgtct
      841 gctcccgggt ctctccattg agctcgtcga cagcgacaca ccgaactgtc agaccaagtt
      901 tactcatata tactttagat tgatttaaaa cttcattttt aatttaaaag gatctaggtg
      961 aagatccttt ttgataatct catgaccaaa atcccttaac gtgagttttc gttccactga
     1021 gcgtcagacc ccgtagaaaa gatcaaagga tcttcttgag atcctttttt tctgcgcgta
     1081 atctgctgct tgcaaacaaa aaaaccaccg ctaccagcgg tggtttgttt gccggatcaa
     1141 gagctaccaa ctctttttcc gaaggtaact ggcttcagca gagcgcagat accaaatact
     1201 gtccttctag tgtagccgta gttaggccac cacttcaaga actctgtagc accgcctaca
     1261 tacctcgctc tgctaatcct gttaccagtg gctgctgcca gtggcgataa gtcgtgtctt
     1321 accgggttgg actcaagacg atagttaccg gataaggcgc agcggtcggg ctgaacgggg
     1381 ggttcgtgca cacagcccag cttggagcga acgacctaca ccgaactgag atacctacag
     1441 cgtgagctat gagaaagcgc cacgcttccc gaagggagaa aggcggacag gtatccggta
     1501 agcggcaggg tcggaacagg agagcgcacg agggagcttc cagggggaaa cgcctggtat
     1561 ctttatagtc ctgtcgggtt tcgccacctc tgacttgagc gtcgattttt gtgatgctcg
     1621 tcaggggggc ggagcctatg gaaaaacgcc agcaacgcgg cctttttacg gttcctggcc
     1681 ttttgctggc cttttgctca catgttcttt cctgcgttat cccctgattc tgtggataac
     1741 cgtattaccg cctttgagtg agctgatacc gctcgccgca gccgaacgac cgagcgcagc
     1801 gagtcagtga gcgaggaagc ggaagagcgc ctgatgcggt attttctcct tacgcatctg
     1861 tgcggtattt cacaccgcat atatggtgca ctctcagtac aatctgctct gatgccgcat
     1921 agttaagcca gtatacactc cgctatcgct acgtgactgg gtcatggctg cgccccgaca
     1981 cccgccaaca cccgctgacg cgccctgacg ggcttgtctg ctcccggcat ccgcttacag
     2041 acaagctgtg accgtcaccg ggagctgcat gtgtcagagg ttttcaccgt catcaccgaa
     2101 acgcgcgagg cagctgcggt aaagctcatc agcgtggtcg tgaagcgatt cacagatgtc
     2161 tgcctgttca tccgcgtcca gctcgttgag tttctccaga agcgttaatg tctggcttct
     2221 gataaagcgg gccatgttaa gggcggtttt ttcctgtttg gtcactgatg cctccgtgta
     2281 agggggattt ctgttcatgg gggtaatgat accgatgaaa cgagagagga tgctcacgat
     2341 acgggttact gatgatgaac atgcccggtt actggaacgt tgtgagggta aacaactggc
     2401 ggtatggatg cggcgggacc agagaaaaat cactcagggt caatgccagc gcttcgttaa
     2461 tacagatgta ggtgttccac agggtagcca gcagcatcct gcgatgcaga tccggaacat
     2521 aatggtgcag ggcgctgact tccgcgtttc cagactttac gaaacacgga aaccgaagac
     2581 cattcatgtt gttgctcagg tcgcagacgt tttgcagcag cagtcgcttc acgttcgctc
     2641 gcgtatcggt gattcattct gctaaccagt aaggcaaccc cgccagccta gccgggtcct
     2701 caacgacagg agcacgatca tgcgcacccg tggggccgcc atgccggcga taatggcctg
     2761 cttctcgccg aaacgtttgg tggcgggacc agtgacgaag gcttgagcga gggcgtgcaa
     2821 gattccgaat accgcaagcg acaggccgat catcgtcgcg ctccagcgaa agcggtcctc
     2881 gccgaaaatg acccagagcg ctgccggcac ctgtcctacg agttgcatga taaagaagac
     2941 agtcataagt gcggcgacga tagtcatgcc ccgcgcccac cggaaggagc tgactgggtt
     3001 gaaggctctc aagggcatcg gtcgagatcc cggtagaaaa ggacccaggt ggcacttttc
     3061 ggggaaatgt gcgcggaacc cctatttgtt tatttttcta aatacatcct tagctttcgc
     3121 taaggatgat aagcgtagcg catcaggcaa tttagcgttt ggcggccgcg atactgagca
     3181 catcagcagg acgcactgac cgaattcaac tcaacaagtc tcagtgtgct gaagttttgg
     3241 gaccattcaa aacagcatag ctctaaaacg tggcgtttta ccgtgctttt ccgggttggg
     3301 ttttgggacc attcaaaaca gcatagctct aaaacaggcg tttttacata acctaatgta
     3361 aagaagtttt gggaccattc aaaacagcat agctctaaaa caggcgttat attcatgtca
     3421 ccgcgcgcaa agttttggga ccattcaaaa cagcatagct ctaaaacctc gtagactatt
     3481 tttgtctaaa aaatttcgta atcgcactat ttgtctcagc tagacttcag tcttgaaaag
     3541 cccctgtatt actgcattta ttaagagtat tataccatat ttttagttat taagaaatag
     3601 gatcccatgg tacgcgtgct agaggcatca aataaaacgc tagctttcat ctgttacgcc
     3661 ggcggtagcc ggccagcctc gcagagcagg attcccgttg agcaccgcca ggtgcgaata
     3721 agggacagtg aagaaggaac acccgctcgc gggtgggcct acttcaccta tcctgcccgg
     3781 ctgacgccgt tggatacacc aaggaaagtc tacacgaacc ctttggcaaa atcctgtata
     3841 tcgtgcgaaa aaggatggat ataccgaaaa aatcgctata atgaccccga agcagggtta
     3901 tgcagcggaa aagcgctgtt attcctttgc cctcggacga gtgctggggc gtcggtttcc
     3961 actatcggca agtacttcta cacagccatc ggtccagacg gccgcgcttc tgcgggcgat
     4021 ttgtgtacgc ccgacagtcc cggctccgga tcggacgatt gcgtcgcatc gaccctgcgc
     4081 ccaagctgca tcatcgaaat tgccgtcaac caagctctga tagagttggt caagaccaat
     4141 gcggagcata tacgcccgga gccgcggcga tcctgcaagc tccggatgcc tccgctcgaa
     4201 gtagcgcgtc tgctgctcca tacaagccaa ccacggcctc cagaagaaga tgttggcgac
     4261 ctcgtattgg gaatccccga acatcgcctc gctccagtca atgaccgctg ttatgcggcc
     4321 attgtccgtc aggacattgt tggagccgaa atccgcgtgc acgaggtgcc ggacttcggg
     4381 gcagtcctcg gcccaaagca tcagctcatc gagagcctgc gcgacggacg cactgacggt
     4441 gtcgtccatc acagtttgcc agtgatacac atggggatca gcaatcgcgc atatgaaatc
     4501 acgccatgta gtgtattgac cgattccttg cggtccgaat gggccgaacc cgctcgtctg
     4561 gctaagatcg gccgcagcga tcgcatccat ggcctccgcg accggctgca gaacagcggg
     4621 cagttcggtt tcaggcaggt cttgcaacgt gacaccctgt gcacggcggg agatgcaata
     4681 ggtcaggctc tcgctgaatt ccccaatgtc aagcacttcc ggaatcggga gcgcggccga
     4741 tgcaaagtgc cgataaacat aacgatcttt gtagaaacca tcggcgcagc tatttacccg
     4801 caggacatat ccacgccctc ctacatcgaa gctgaaagca cgagattctt cgccctccga
     4861 gagctgcatc aggtcggaga ctgagtcgaa cttttcgatc agaaacttct cgacagacgt
     4921 cgcggtgagt tcaggctttt tcatgattgt cctccttatt taaactgttt gaggaaacgc
     4981 agatcgtttt cgaagaatga acgcaggtcg gtgacgccgt aacgcaacat agtcagacgc
     5041 tccatcccca tcccgaagcc gaaaccagag taaacttccg ggtcgatgcc aacgttacgc
     5101 aacacgttcg gatgcaccat cccgcagccc agcacttcca gccatttacc gtttttaccc
     5161 atgacgtcca cttctgcaga aggttcggca aacgggaagt aggaaggacg gaagcgaatc
     5221 tgcaaatctt cctcaaagaa gttacgcagg aagtcgtgca gcgtgccttt caggttggta
     5281 aagctgatgt tggtatcaac aatcagacct tccatctgat ggaacatcgg cgtgtgagtc
     5341 tggtcgtagt cgttacgata aacacggcca ggcgcgatga tacgaatcgg tggctgctgg
     5401 gctttcatgg tgcggatctg tacgccagag gtctgggtac gcagcaggcg ggtagtgtca
     5461 aaccagaaag tgtcgtggtc agcgcgcgcc gggtggtgac caggaatgtt cagagcatcg
     5521 aagttatgat aatcgtcttc gatttccggc ccggttgcca cggtaaagcc aagctcaccg
     5581 aagaaacttt cgatacggtc gatggtacgg gtaaccggat gcagaccgcc gttttcaatg
     5641 cgacgacctg gcagagagac atcaatcgtt tccgccgcca gacgcgcatt cagtgcagcg
     5701 ctttccagtt ccgctttacg cgcattcagc gcctgctgaa cctgctcttt cgcttcgttg
     5761 ataaccgcac cagctgccgg acgctcttct ggcggcagct cacgcagggt cgtcatctga
     5821 agggttaagt gccctttttt acccaaatat tcgacgcgca cattatctaa cgcggcaaca
     5881 tctgacgcct ggctaatggc cgccttcgca ctggcaacca gttctgcgag atgtgacatg
     5941 gtttagttcc tcaccttgtc gtattatact atgccgatat actatgccga tgattaattg
     6001 tcaacacgtg ctcaagctt
//
