# Supplementary material for: Cryo-EM structure of MukBEF reveals DNA loop entrapment at chromosomal unloading sites
Source: Mol Cell. 2021 Dec 2;81(23):4891–4906.e8. doi: 10.1016/j.molcel.2021.10.011 (PMC8669397; doi:10.1016/j.molcel.2021.10.011)
Supplement: Data S1. Annotated sequences of plasmids and genomic loci, related to STAR methods [file mmc2.zip › pFB0448 pCONEX-Gate4 BsmBI ccdB.gb]

LOCUS       Exported                5586 bp ds-DNA     circular SYN 19-SEP-2019
DEFINITION  .
ACCESSION   .
VERSION     .
KEYWORDS    .
SOURCE      synthetic DNA construct
  ORGANISM  recombinant plasmid
REFERENCE   1  (bases 1 to 5586)
  AUTHORS   Frank
  TITLE     Direct Submission
  JOURNAL   Exported Thursday, Sep 19, 2019 from SnapGene 4.3.11
            https://www.snapgene.com
FEATURES             Location/Qualifiers
     source          1..5586
                     /organism="recombinant plasmid"
                     /mol_type="other DNA"
     misc_feature    1..4
                     /label=RU
                     /note="/vntifkey=21"
                     /note="color: #a6acb3"
     misc_feature    5..854
                     /label=outsert
                     /note="/vntifkey=21"
                     /note="color: #a6acb3"
     promoter        104..134
                     /label=PccdB
                     /note="/vntifkey=30"
                     /note="color: #ffffff"
     CDS             171..476
                     /codon_start=1
                     /label=ccdB
                     /note="/vntifkey=4"
                     /note="color: #993366"
                     /translation="MIQFKVYTYKRESRYRLFVDVQSDIIDTPGRRMVIPLASARLLSD
                     KVSRELYPVVHIGDESWRMMTTDMASVPVSVIGEEVADLSHRENDIKNAINLMFWGI"
     misc_feature    complement(855..881)
                     /label=generic ProtoSpacer DO'
                     /note="color: #a6acb3; direction: LEFT"
     misc_feature    855..858
                     /label=RD
                     /note="/vntifkey=21"
                     /note="color: #a6acb3"
     rep_origin      1643
                     /label=ColE1 pBR322 origin
                     /label=ColE1\pBR322\origin
                     /note="/vntifkey=33"
                     /note="color: #ffff00"
     CDS             complement(2074..2298)
                     /codon_start=1
                     /label=rop
                     /note="color: #993366"
                     /translation="MNRNPPYTEASVTKQEKTALNMARFIRSQTLTLLEKLNELDADEQ
                     ADICESLHDHADELYRSCLARFGDDGENL"
     terminator      complement(3095..3137)
                     /label=ter
                     /note="color: #ffffff; direction: LEFT"
     misc_feature    3214..3481
                     /label=small oriT region
                     /note="color: #a6acb3"
     oriT            3236..3345
                     /label=incP origin of transfer
                     /note="incP origin of transfer"
                     /note="color: #a6acb3"
     misc_feature    3342..3343
                     /label=nick site
                     /note="color: #a6acb3"
     misc_feature    3344..3362
                     /label=Transfer
                     /note="color: #a6acb3"
     CDS             complement(3488..4511)
                     /codon_start=1
                     /gene="aph(4)-Ia"
                     /product="aminoglycoside phosphotransferase from E. coli"
                     /label=HygR
                     /note="confers resistance to hygromycin"
                     /note="color: #993366"
                     /translation="MKKPELTATSVEKFLIEKFDSVSDLMQLSEGEESRAFSFDVGGRG
                     YVLRVNSCADGFYKDRYVYRHFASAALPIPEVLDIGEFSESLTYCISRRAQGVTLQDLP
                     ETELPAVLQPVAEAMDAIAAADLSQTSGFGPFGPQGIGQYTTWRDFICAIADPHVYHWQ
                     TVMDDTVSASVAQALDELMLWAEDCPEVRHLVHADFGSNNVLTDNGRITAVIDWSEAMF
                     GDSQYEVANIFFWRPWLACMEQQTRYFERRHPELAGSPRLRAYMLRIGLDQLYQSLVDG
                     NFDDAAWAQGRCDAIVRSGAGTVGRTQIARRSAAVWTDGCVEVLADSGNRRPSTRPRAK
                     E"
     misc_feature    4449..4451
                     /label=BsmBI removed
                     /note="color: #a6acb3"
     CDS             complement(4523..5506)
                     /codon_start=1
                     /label=pheS(T251A, A294G)
                     /label=pheS(R251A, A294G)
                     /note="color: #993366"
                     /translation="MSHLAELVASAKAAISQASDVAALDNVRVEYLGKKGHLTLQMTTL
                     RELPPEERPAAGAVINEAKEQVQQALNARKAELESAALNARLAAETIDVSLPGRRIENG
                     GLHPVTRTIDRIESFFGELGFTVATGPEIEDDYHNFDALNIPGHHPARADHDTFWFDTT
                     RLLRTQTSGVQIRTMKAQQPPIRIIAPGRVYRNDYDQTHTPMFHQMEGLIVDTNISFTN
                     LKGTLHDFLRNFFEEDLQIRFRPSYFPFAEPSAEVDVMGKNGKWLEVLGCGMVHPNVLR
                     NVGIDPEVYSGFGFGMGMERLTMLRYGVTDLRSFFENDLRFLKQFK"
     promoter        5525..5572
                     /label=EM7 promoter
                     /note="synthetic bacterial promoter"
                     /note="color: #ffffff"
     misc_feature    join(5564..5586,1..4)
                     /label=Generic ProtoSpacer UP'
                     /note="color: #a6acb3"
ORIGIN
        1 cgagtgagac cttccggctc gtatgttgtg tggaattgtg agcggataac aatttcacac
       61 aggaaacagc tatgaccatg attacgccaa gcttgatatc gaattcctgc agcccaaact
      121 gcagttgaca acataaaaac tttgtgttat acttgtaacg taaggaggta atgattcagt
      181 ttaaggttta cacctataaa agagagagcc gttatcgtct gtttgtggat gtacagagtg
      241 atattattga cacgcccggg cgacggatgg tgatccccct ggccagtgca cgtctgctgt
      301 cagataaagt ctcccgtgaa ctttacccgg tggtgcatat cggggatgaa agctggcgca
      361 tgatgaccac cgatatggcc agtgtgccgg tctccgttat cggggaagaa gtggctgatc
      421 tcagccaccg cgaaaatgac atcaaaaacg ccattaacct gatgttctgg ggaatataag
      481 cttgcatgcc tgcaggtcga ctctagagga tccccgggta ccgagctcga attcactggc
      541 cgtcgtttta caacgtcgtg actgggaaaa ccctggcgtt acccaactta atcgccttgc
      601 agcacatccc cctttcgcca gctggcgtaa tagcgaagag gcccgcaccg atcgcccttc
      661 ccaacagttg cgcagcctga atggcgaatg gcgcctgatg cggtattttc tccttacgca
      721 tctgtgcggt atttcacacc gcatatggtg cactctcagt acaatctgct ctgatgccgc
      781 atagttaagc cagccccgac acccgccaac acccgctgac gcgccctgac gggcttgtct
      841 gctcccgggt ctctccattg agctcgtcga cagcgacaca ccgaactgtc agaccaagtt
      901 tactcatata tactttagat tgatttaaaa cttcattttt aatttaaaag gatctaggtg
      961 aagatccttt ttgataatct catgaccaaa atcccttaac gtgagttttc gttccactga
     1021 gcgtcagacc ccgtagaaaa gatcaaagga tcttcttgag atcctttttt tctgcgcgta
     1081 atctgctgct tgcaaacaaa aaaaccaccg ctaccagcgg tggtttgttt gccggatcaa
     1141 gagctaccaa ctctttttcc gaaggtaact ggcttcagca gagcgcagat accaaatact
     1201 gtccttctag tgtagccgta gttaggccac cacttcaaga actctgtagc accgcctaca
     1261 tacctcgctc tgctaatcct gttaccagtg gctgctgcca gtggcgataa gtcgtgtctt
     1321 accgggttgg actcaagacg atagttaccg gataaggcgc agcggtcggg ctgaacgggg
     1381 ggttcgtgca cacagcccag cttggagcga acgacctaca ccgaactgag atacctacag
     1441 cgtgagctat gagaaagcgc cacgcttccc gaagggagaa aggcggacag gtatccggta
     1501 agcggcaggg tcggaacagg agagcgcacg agggagcttc cagggggaaa cgcctggtat
     1561 ctttatagtc ctgtcgggtt tcgccacctc tgacttgagc gtcgattttt gtgatgctcg
     1621 tcaggggggc ggagcctatg gaaaaacgcc agcaacgcgg cctttttacg gttcctggcc
     1681 ttttgctggc cttttgctca catgttcttt cctgcgttat cccctgattc tgtggataac
     1741 cgtattaccg cctttgagtg agctgatacc gctcgccgca gccgaacgac cgagcgcagc
     1801 gagtcagtga gcgaggaagc ggaagagcgc ctgatgcggt attttctcct tacgcatctg
     1861 tgcggtattt cacaccgcat atatggtgca ctctcagtac aatctgctct gatgccgcat
     1921 agttaagcca gtatacactc cgctatcgct acgtgactgg gtcatggctg cgccccgaca
     1981 cccgccaaca cccgctgacg cgccctgacg ggcttgtctg ctcccggcat ccgcttacag
     2041 acaagctgtg accgtcaccg ggagctgcat gtgtcagagg ttttcaccgt catcaccgaa
     2101 acgcgcgagg cagctgcggt aaagctcatc agcgtggtcg tgaagcgatt cacagatgtc
     2161 tgcctgttca tccgcgtcca gctcgttgag tttctccaga agcgttaatg tctggcttct
     2221 gataaagcgg gccatgttaa gggcggtttt ttcctgtttg gtcactgatg cctccgtgta
     2281 agggggattt ctgttcatgg gggtaatgat accgatgaaa cgagagagga tgctcacgat
     2341 acgggttact gatgatgaac atgcccggtt actggaacgt tgtgagggta aacaactggc
     2401 ggtatggatg cggcgggacc agagaaaaat cactcagggt caatgccagc gcttcgttaa
     2461 tacagatgta ggtgttccac agggtagcca gcagcatcct gcgatgcaga tccggaacat
     2521 aatggtgcag ggcgctgact tccgcgtttc cagactttac gaaacacgga aaccgaagac
     2581 cattcatgtt gttgctcagg tcgcagacgt tttgcagcag cagtcgcttc acgttcgctc
     2641 gcgtatcggt gattcattct gctaaccagt aaggcaaccc cgccagccta gccgggtcct
     2701 caacgacagg agcacgatca tgcgcacccg tggggccgcc atgccggcga taatggcctg
     2761 cttctcgccg aaacgtttgg tggcgggacc agtgacgaag gcttgagcga gggcgtgcaa
     2821 gattccgaat accgcaagcg acaggccgat catcgtcgcg ctccagcgaa agcggtcctc
     2881 gccgaaaatg acccagagcg ctgccggcac ctgtcctacg agttgcatga taaagaagac
     2941 agtcataagt gcggcgacga tagtcatgcc ccgcgcccac cggaaggagc tgactgggtt
     3001 gaaggctctc aagggcatcg gtcgagatcc cggtagaaaa ggacccaggt ggcacttttc
     3061 ggggaaatgt gcgcggaacc cctatttgtt tatttttcta aatacatcct tagctttcgc
     3121 taaggatgat aagcgtagcg catcaggcaa tttagcgttt ggcggccgct atgagagacg
     3181 aatcgatacg tctcacctga tacaggctag ctttcatctg ttacgccggc ggtagccggc
     3241 cagcctcgca gagcaggatt cccgttgagc accgccaggt gcgaataagg gacagtgaag
     3301 aaggaacacc cgctcgcggg tgggcctact tcacctatcc tgcccggctg acgccgttgg
     3361 atacaccaag gaaagtctac acgaaccctt tggcaaaatc ctgtatatcg tgcgaaaaag
     3421 gatggatata ccgaaaaaat cgctataatg accccgaagc agggttatgc agcggaaaag
     3481 cgctgttatt cctttgccct cggacgagtg ctggggcgtc ggtttccact atcggcaagt
     3541 acttctacac agccatcggt ccagacggcc gcgcttctgc gggcgatttg tgtacgcccg
     3601 acagtcccgg ctccggatcg gacgattgcg tcgcatcgac cctgcgccca agctgcatca
     3661 tcgaaattgc cgtcaaccaa gctctgatag agttggtcaa gaccaatgcg gagcatatac
     3721 gcccggagcc gcggcgatcc tgcaagctcc ggatgcctcc gctcgaagta gcgcgtctgc
     3781 tgctccatac aagccaacca cggcctccag aagaagatgt tggcgacctc gtattgggaa
     3841 tccccgaaca tcgcctcgct ccagtcaatg accgctgtta tgcggccatt gtccgtcagg
     3901 acattgttgg agccgaaatc cgcgtgcacg aggtgccgga cttcggggca gtcctcggcc
     3961 caaagcatca gctcatcgag agcctgcgcg acggacgcac tgacggtgtc gtccatcaca
     4021 gtttgccagt gatacacatg gggatcagca atcgcgcata tgaaatcacg ccatgtagtg
     4081 tattgaccga ttccttgcgg tccgaatggg ccgaacccgc tcgtctggct aagatcggcc
     4141 gcagcgatcg catccatggc ctccgcgacc ggctgcagaa cagcgggcag ttcggtttca
     4201 ggcaggtctt gcaacgtgac accctgtgca cggcgggaga tgcaataggt caggctctcg
     4261 ctgaattccc caatgtcaag cacttccgga atcgggagcg cggccgatgc aaagtgccga
     4321 taaacataac gatctttgta gaaaccatcg gcgcagctat ttacccgcag gacatatcca
     4381 cgccctccta catcgaagct gaaagcacga gattcttcgc cctccgagag ctgcatcagg
     4441 tcggagactg agtcgaactt ttcgatcaga aacttctcga cagacgtcgc ggtgagttca
     4501 ggctttttca tgattgtcct ccttatttaa actgtttgag gaaacgcaga tcgttttcga
     4561 agaatgaacg caggtcggtg acgccgtaac gcaacatagt cagacgctcc atccccatcc
     4621 cgaagccgaa accagagtaa acttccgggt cgatgccaac gttacgcaac acgttcggat
     4681 gcaccatccc gcagcccagc acttccagcc atttaccgtt tttacccatg acgtccactt
     4741 ctgcagaagg ttcggcaaac gggaagtagg aaggacggaa gcgaatctgc aaatcttcct
     4801 caaagaagtt acgcaggaag tcgtgcagcg tgcctttcag gttggtaaag ctgatgttgg
     4861 tatcaacaat cagaccttcc atctgatgga acatcggcgt gtgagtctgg tcgtagtcgt
     4921 tacgataaac acggccaggc gcgatgatac gaatcggtgg ctgctgggct ttcatggtgc
     4981 ggatctgtac gccagaggtc tgggtacgca gcaggcgggt agtgtcaaac cagaaagtgt
     5041 cgtggtcagc gcgcgccggg tggtgaccag gaatgttcag agcatcgaag ttatgataat
     5101 cgtcttcgat ttccggcccg gttgccacgg taaagccaag ctcaccgaag aaactttcga
     5161 tacggtcgat ggtacgggta accggatgca gaccgccgtt ttcaatgcga cgacctggca
     5221 gagagacatc aatcgtttcc gccgccagac gcgcattcag tgcagcgctt tccagttccg
     5281 ctttacgcgc attcagcgcc tgctgaacct gctctttcgc ttcgttgata accgcaccag
     5341 ctgccggacg ctcttctggc ggcagctcac gcagggtcgt catctgaagg gttaagtgcc
     5401 cttttttacc caaatattcg acgcgcacat tatctaacgc ggcaacatct gacgcctggc
     5461 taatggccgc cttcgcactg gcaaccagtt ctgcgagatg tgacatggtt tagttcctca
     5521 ccttgtcgta ttatactatg ccgatatact atgccgatga ttaattgtca acacgtgctc
     5581 aagctt
//
