# Supplementary material for: Cryo-EM structure of MukBEF reveals DNA loop entrapment at chromosomal unloading sites
Source: Mol Cell. 2021 Dec 2;81(23):4891–4906.e8. doi: 10.1016/j.molcel.2021.10.011 (PMC8669397; doi:10.1016/j.molcel.2021.10.011)
Supplement: Data S1. Annotated sequences of plasmids and genomic loci, related to STAR methods [file mmc2.zip › pFB0449 pCONEX-Gate5 CRISPR(mukB cloDF13) ccdB.gb]

LOCUS       Exported                6029 bp ds-DNA     circular SYN 20-SEP-2019
DEFINITION  synthetic circular DNA
ACCESSION   .
VERSION     .
KEYWORDS    .
SOURCE      synthetic DNA construct
  ORGANISM  synthetic DNA construct
REFERENCE   1  (bases 1 to 6029)
  AUTHORS   Frank
  TITLE     Direct Submission
  JOURNAL   Exported Friday, Sep 20, 2019 from SnapGene 4.3.11
            https://www.snapgene.com
FEATURES             Location/Qualifiers
     source          1..6029
                     /organism="recombinant plasmid"
                     /mol_type="other DNA"
     misc_feature    15..864
                     /label=outsert
                     /note="/vntifkey=21"
     promoter        114..144
                     /label=PccdB
                     /note="/vntifkey=30"
     CDS             181..486
                     /codon_start=1
                     /label=ccdB
                     /note="/vntifkey=4"
                     /translation="MIQFKVYTYKRESRYRLFVDVQSDIIDTPGRRMVIPLASARLLSD
                     KVSRELYPVVHIGDESWRMMTTDMASVPVSVIGEEVADLSHRENDIKNAINLMFWGI"
     misc_feature    complement(865..891)
                     /label=generic ProtoSpacer DO'
     misc_feature    865..868
                     /label=RD
                     /note="/vntifkey=21"
     rep_origin      1653
                     /label=ColE1 pBR322 origin
                     /label=ColE1\pBR322\origin
                     /note="/vntifkey=33"
     CDS             complement(2084..2308)
                     /codon_start=1
                     /label=rop
                     /translation="MNRNPPYTEASVTKQEKTALNMARFIRSQTLTLLEKLNELDADEQ
                     ADICESLHDHADELYRSCLARFGDDGENL"
     terminator      complement(3105..3147)
                     /label=ter
     misc_feature    3180..3648
                     /label=Spacer cassette
     repeat_region   3244..3279
                     /label=CRISPR repeat
     misc_feature    complement(3280..3309)
                     /label=Spacer CloDF13
     repeat_region   3310..3345
                     /label=CRISPR repeat
     misc_feature    complement(3346..3375)
                     /label=mukFEB spacer DO
                     /label=Spacer DO
                     /label=ProtoSpacer DO
     repeat_region   3376..3411
                     /label=CRISPR repeat
     misc_feature    complement(3412..3441)
                     /label=Spacer mukB UP
     repeat_region   3442..3477
                     /label=CRISPR repeat
     misc_feature    3478..3609
                     /label=crRNA leader
                     /note="crRNA leader sequence for the Streptococcus pyogenes
                     CRISPR/Cas system"
     promoter        3579..3607
                     /label=Pcr
     misc_feature    3657..3924
                     /label=small oriT region
     oriT            3679..3788
                     /label=incP origin of transfer
                     /note="incP origin of transfer"
     misc_feature    3785..3786
                     /label=nick site
     misc_feature    3787..3805
                     /label=Transfer
     CDS             complement(3931..4954)
                     /codon_start=1
                     /gene="aph(4)-Ia"
                     /product="aminoglycoside phosphotransferase from E. coli"
                     /label=HygR
                     /note="confers resistance to hygromycin"
                     /translation="MKKPELTATSVEKFLIEKFDSVSDLMQLSEGEESRAFSFDVGGRG
                     YVLRVNSCADGFYKDRYVYRHFASAALPIPEVLDIGEFSESLTYCISRRAQGVTLQDLP
                     ETELPAVLQPVAEAMDAIAAADLSQTSGFGPFGPQGIGQYTTWRDFICAIADPHVYHWQ
                     TVMDDTVSASVAQALDELMLWAEDCPEVRHLVHADFGSNNVLTDNGRITAVIDWSEAMF
                     GDSQYEVANIFFWRPWLACMEQQTRYFERRHPELAGSPRLRAYMLRIGLDQLYQSLVDG
                     NFDDAAWAQGRCDAIVRSGAGTVGRTQIARRSAAVWTDGCVEVLADSGNRRPSTRPRAK
                     E"
     misc_feature    4892..4894
                     /label=BsmBI removed
     CDS             complement(4966..5949)
                     /codon_start=1
                     /label=pheS(T251A, A294G)
                     /label=pheS(R251A, A294G)
                     /translation="MSHLAELVASAKAAISQASDVAALDNVRVEYLGKKGHLTLQMTTL
                     RELPPEERPAAGAVINEAKEQVQQALNARKAELESAALNARLAAETIDVSLPGRRIENG
                     GLHPVTRTIDRIESFFGELGFTVATGPEIEDDYHNFDALNIPGHHPARADHDTFWFDTT
                     RLLRTQTSGVQIRTMKAQQPPIRIIAPGRVYRNDYDQTHTPMFHQMEGLIVDTNISFTN
                     LKGTLHDFLRNFFEEDLQIRFRPSYFPFAEPSAEVDVMGKNGKWLEVLGCGMVHPNVLR
                     NVGIDPEVYSGFGFGMGMERLTMLRYGVTDLRSFFENDLRFLKQFK"
     promoter        5968..6015
                     /label=EM7 promoter
                     /note="synthetic bacterial promoter"
     misc_feature    6007..6029
                     /label=Generic ProtoSpacer UP'
ORIGIN
        1 cgagcctagg gaactgagac cttccggctc gtatgttgtg tggaattgtg agcggataac
       61 aatttcacac aggaaacagc tatgaccatg attacgccaa gcttgatatc gaattcctgc
      121 agcccaaact gcagttgaca acataaaaac tttgtgttat acttgtaacg taaggaggta
      181 atgattcagt ttaaggttta cacctataaa agagagagcc gttatcgtct gtttgtggat
      241 gtacagagtg atattattga cacgcccggg cgacggatgg tgatccccct ggccagtgca
      301 cgtctgctgt cagataaagt ctcccgtgaa ctttacccgg tggtgcatat cggggatgaa
      361 agctggcgca tgatgaccac cgatatggcc agtgtgccgg tctccgttat cggggaagaa
      421 gtggctgatc tcagccaccg cgaaaatgac atcaaaaacg ccattaacct gatgttctgg
      481 ggaatataag cttgcatgcc tgcaggtcga ctctagagga tccccgggta ccgagctcga
      541 attcactggc cgtcgtttta caacgtcgtg actgggaaaa ccctggcgtt acccaactta
      601 atcgccttgc agcacatccc cctttcgcca gctggcgtaa tagcgaagag gcccgcaccg
      661 atcgcccttc ccaacagttg cgcagcctga atggcgaatg gcgcctgatg cggtattttc
      721 tccttacgca tctgtgcggt atttcacacc gcatatggtg cactctcagt acaatctgct
      781 ctgatgccgc atagttaagc cagccccgac acccgccaac acccgctgac gcgccctgac
      841 gggcttgtct gctcccgggt ctctccattg agctcgtcga cagcgacaca ccgaactgtc
      901 agaccaagtt tactcatata tactttagat tgatttaaaa cttcattttt aatttaaaag
      961 gatctaggtg aagatccttt ttgataatct catgaccaaa atcccttaac gtgagttttc
     1021 gttccactga gcgtcagacc ccgtagaaaa gatcaaagga tcttcttgag atcctttttt
     1081 tctgcgcgta atctgctgct tgcaaacaaa aaaaccaccg ctaccagcgg tggtttgttt
     1141 gccggatcaa gagctaccaa ctctttttcc gaaggtaact ggcttcagca gagcgcagat
     1201 accaaatact gtccttctag tgtagccgta gttaggccac cacttcaaga actctgtagc
     1261 accgcctaca tacctcgctc tgctaatcct gttaccagtg gctgctgcca gtggcgataa
     1321 gtcgtgtctt accgggttgg actcaagacg atagttaccg gataaggcgc agcggtcggg
     1381 ctgaacgggg ggttcgtgca cacagcccag cttggagcga acgacctaca ccgaactgag
     1441 atacctacag cgtgagctat gagaaagcgc cacgcttccc gaagggagaa aggcggacag
     1501 gtatccggta agcggcaggg tcggaacagg agagcgcacg agggagcttc cagggggaaa
     1561 cgcctggtat ctttatagtc ctgtcgggtt tcgccacctc tgacttgagc gtcgattttt
     1621 gtgatgctcg tcaggggggc ggagcctatg gaaaaacgcc agcaacgcgg cctttttacg
     1681 gttcctggcc ttttgctggc cttttgctca catgttcttt cctgcgttat cccctgattc
     1741 tgtggataac cgtattaccg cctttgagtg agctgatacc gctcgccgca gccgaacgac
     1801 cgagcgcagc gagtcagtga gcgaggaagc ggaagagcgc ctgatgcggt attttctcct
     1861 tacgcatctg tgcggtattt cacaccgcat atatggtgca ctctcagtac aatctgctct
     1921 gatgccgcat agttaagcca gtatacactc cgctatcgct acgtgactgg gtcatggctg
     1981 cgccccgaca cccgccaaca cccgctgacg cgccctgacg ggcttgtctg ctcccggcat
     2041 ccgcttacag acaagctgtg accgtcaccg ggagctgcat gtgtcagagg ttttcaccgt
     2101 catcaccgaa acgcgcgagg cagctgcggt aaagctcatc agcgtggtcg tgaagcgatt
     2161 cacagatgtc tgcctgttca tccgcgtcca gctcgttgag tttctccaga agcgttaatg
     2221 tctggcttct gataaagcgg gccatgttaa gggcggtttt ttcctgtttg gtcactgatg
     2281 cctccgtgta agggggattt ctgttcatgg gggtaatgat accgatgaaa cgagagagga
     2341 tgctcacgat acgggttact gatgatgaac atgcccggtt actggaacgt tgtgagggta
     2401 aacaactggc ggtatggatg cggcgggacc agagaaaaat cactcagggt caatgccagc
     2461 gcttcgttaa tacagatgta ggtgttccac agggtagcca gcagcatcct gcgatgcaga
     2521 tccggaacat aatggtgcag ggcgctgact tccgcgtttc cagactttac gaaacacgga
     2581 aaccgaagac cattcatgtt gttgctcagg tcgcagacgt tttgcagcag cagtcgcttc
     2641 acgttcgctc gcgtatcggt gattcattct gctaaccagt aaggcaaccc cgccagccta
     2701 gccgggtcct caacgacagg agcacgatca tgcgcacccg tggggccgcc atgccggcga
     2761 taatggcctg cttctcgccg aaacgtttgg tggcgggacc agtgacgaag gcttgagcga
     2821 gggcgtgcaa gattccgaat accgcaagcg acaggccgat catcgtcgcg ctccagcgaa
     2881 agcggtcctc gccgaaaatg acccagagcg ctgccggcac ctgtcctacg agttgcatga
     2941 taaagaagac agtcataagt gcggcgacga tagtcatgcc ccgcgcccac cggaaggagc
     3001 tgactgggtt gaaggctctc aagggcatcg gtcgagatcc cggtagaaaa ggacccaggt
     3061 ggcacttttc ggggaaatgt gcgcggaacc cctatttgtt tatttttcta aatacatcct
     3121 tagctttcgc taaggatgat aagcgtagcg catcaggcaa tttagcgttt ggcggccgcg
     3181 atactgagca catcagcagg acgcactgac cgaattcaac tcaacaagtc tcagtgtgct
     3241 gaagttttgg gaccattcaa aacagcatag ctctaaaacg tggcgtttta ccgtgctttt
     3301 ccgggttggg ttttgggacc attcaaaaca gcatagctct aaaacaggcg tttttacata
     3361 acctaatgta aagaagtttt gggaccattc aaaacagcat agctctaaaa cagggaacgc
     3421 ggtaaatttc gctcactgac ggttttggga ccattcaaaa cagcatagct ctaaaacctc
     3481 gtagactatt tttgtctaaa aaatttcgta atcgcactat ttgtctcagc tagacttcag
     3541 tcttgaaaag cccctgtatt actgcattta ttaagagtat tataccatat ttttagttat
     3601 taagaaatag gatcccatgg tacgcgtgct agaggcatca aataaaacgc tagctttcat
     3661 ctgttacgcc ggcggtagcc ggccagcctc gcagagcagg attcccgttg agcaccgcca
     3721 ggtgcgaata agggacagtg aagaaggaac acccgctcgc gggtgggcct acttcaccta
     3781 tcctgcccgg ctgacgccgt tggatacacc aaggaaagtc tacacgaacc ctttggcaaa
     3841 atcctgtata tcgtgcgaaa aaggatggat ataccgaaaa aatcgctata atgaccccga
     3901 agcagggtta tgcagcggaa aagcgctgtt attcctttgc cctcggacga gtgctggggc
     3961 gtcggtttcc actatcggca agtacttcta cacagccatc ggtccagacg gccgcgcttc
     4021 tgcgggcgat ttgtgtacgc ccgacagtcc cggctccgga tcggacgatt gcgtcgcatc
     4081 gaccctgcgc ccaagctgca tcatcgaaat tgccgtcaac caagctctga tagagttggt
     4141 caagaccaat gcggagcata tacgcccgga gccgcggcga tcctgcaagc tccggatgcc
     4201 tccgctcgaa gtagcgcgtc tgctgctcca tacaagccaa ccacggcctc cagaagaaga
     4261 tgttggcgac ctcgtattgg gaatccccga acatcgcctc gctccagtca atgaccgctg
     4321 ttatgcggcc attgtccgtc aggacattgt tggagccgaa atccgcgtgc acgaggtgcc
     4381 ggacttcggg gcagtcctcg gcccaaagca tcagctcatc gagagcctgc gcgacggacg
     4441 cactgacggt gtcgtccatc acagtttgcc agtgatacac atggggatca gcaatcgcgc
     4501 atatgaaatc acgccatgta gtgtattgac cgattccttg cggtccgaat gggccgaacc
     4561 cgctcgtctg gctaagatcg gccgcagcga tcgcatccat ggcctccgcg accggctgca
     4621 gaacagcggg cagttcggtt tcaggcaggt cttgcaacgt gacaccctgt gcacggcggg
     4681 agatgcaata ggtcaggctc tcgctgaatt ccccaatgtc aagcacttcc ggaatcggga
     4741 gcgcggccga tgcaaagtgc cgataaacat aacgatcttt gtagaaacca tcggcgcagc
     4801 tatttacccg caggacatat ccacgccctc ctacatcgaa gctgaaagca cgagattctt
     4861 cgccctccga gagctgcatc aggtcggaga ctgagtcgaa cttttcgatc agaaacttct
     4921 cgacagacgt cgcggtgagt tcaggctttt tcatgattgt cctccttatt taaactgttt
     4981 gaggaaacgc agatcgtttt cgaagaatga acgcaggtcg gtgacgccgt aacgcaacat
     5041 agtcagacgc tccatcccca tcccgaagcc gaaaccagag taaacttccg ggtcgatgcc
     5101 aacgttacgc aacacgttcg gatgcaccat cccgcagccc agcacttcca gccatttacc
     5161 gtttttaccc atgacgtcca cttctgcaga aggttcggca aacgggaagt aggaaggacg
     5221 gaagcgaatc tgcaaatctt cctcaaagaa gttacgcagg aagtcgtgca gcgtgccttt
     5281 caggttggta aagctgatgt tggtatcaac aatcagacct tccatctgat ggaacatcgg
     5341 cgtgtgagtc tggtcgtagt cgttacgata aacacggcca ggcgcgatga tacgaatcgg
     5401 tggctgctgg gctttcatgg tgcggatctg tacgccagag gtctgggtac gcagcaggcg
     5461 ggtagtgtca aaccagaaag tgtcgtggtc agcgcgcgcc gggtggtgac caggaatgtt
     5521 cagagcatcg aagttatgat aatcgtcttc gatttccggc ccggttgcca cggtaaagcc
     5581 aagctcaccg aagaaacttt cgatacggtc gatggtacgg gtaaccggat gcagaccgcc
     5641 gttttcaatg cgacgacctg gcagagagac atcaatcgtt tccgccgcca gacgcgcatt
     5701 cagtgcagcg ctttccagtt ccgctttacg cgcattcagc gcctgctgaa cctgctcttt
     5761 cgcttcgttg ataaccgcac cagctgccgg acgctcttct ggcggcagct cacgcagggt
     5821 cgtcatctga agggttaagt gccctttttt acccaaatat tcgacgcgca cattatctaa
     5881 cgcggcaaca tctgacgcct ggctaatggc cgccttcgca ctggcaacca gttctgcgag
     5941 atgtgacatg gtttagttcc tcaccttgtc gtattatact atgccgatat actatgccga
     6001 tgattaattg tcaacacgtg ctcaagctt
//
