# Supplementary material for: Cryo-EM structure of MukBEF reveals DNA loop entrapment at chromosomal unloading sites
Source: Mol Cell. 2021 Dec 2;81(23):4891–4906.e8. doi: 10.1016/j.molcel.2021.10.011 (PMC8669397; doi:10.1016/j.molcel.2021.10.011)
Supplement: Data S1. Annotated sequences of plasmids and genomic loci, related to STAR methods [file mmc2.zip › pFB0469 pET-Gold1 Pth MatP.gb]

LOCUS       Exported                5842 bp ds-DNA     circular SYN 29-FEB-2020
DEFINITION  .
ACCESSION   .
VERSION     .
KEYWORDS    .
SOURCE      synthetic DNA construct
  ORGANISM  recombinant plasmid
REFERENCE   1  (bases 1 to 5842)
  AUTHORS   Frank
  TITLE     Direct Submission
  JOURNAL   Exported Tuesday, Mar 10, 2020 from SnapGene 5.0.7
            https://www.snapgene.com
FEATURES             Location/Qualifiers
     source          1..5842
                     /organism="recombinant plasmid"
                     /mol_type="other DNA"
     promoter        1..17
                     /label=T7 promoter
                     /label=T7\promoter
                     /note="/vntifkey=30"
                     /note="color: #800000; direction: RIGHT"
     CDS             20..44
                     /codon_start=1
                     /label=lac operator
                     /label=lac\operator
                     /note="/vntifkey=4"
                     /note="color: #3366cc"
                     /translation="GIVSG*QF"
     misc_feature    66..69
                     /label=RU
                     /note="/vntifkey=21"
                     /note="color: #3366cc"
     misc_feature    81..89
                     /label=T7 enhancer
                     /label=T7\enhancer
                     /note="/vntifkey=21"
                     /note="color: #3366cc"
     misc_feature    92..97
                     /label=RBS
                     /note="/vntifkey=21"
                     /note="color: #3366cc"
     primer_bind     105..140
                     /label=FBA718
                     /note="forward into Pth MatP with BsmBI RA"
                     /note="color: black; sequence: 
                     gttacacgtctcgtatgaaatatcaacaactggaaaatctggaatgtgg; added: 
                     2020-02-29"
     gene            106..561
                     /locus_tag="VY86_22090"
                     /label=VY86_22090
                     /note="This forward directional feature has 2 segments:
                        1: 106 .. 430 / #a6acb3
                        2: 431 .. 561 / #a6acb3"
     CDS             106..561
                     /codon_start=1
                     /transl_table=11
                     /locus_tag="VY86_22090"
                     /product="Ter macrodomain organizer matS-binding protein"
                     /label=Pth MatP
                     /note="Derived by automated computational analysis using
                     gene prediction method: Protein Homology."
                     /note="This feature has 2 segments:
                        1: 106 .. 430 / #993366
                        2: 431 .. 561 / #993366"
                     /inference="EXISTENCE:same species:SwissProt"
                     /protein_id="AKH65641.1"
                     /translation="MKYQQLENLECGWKWAYLIRKHQEGEPITKYIENSAAHAAVDKLI
                     KLESEPVRVLEWIEQHMNPDLFNRMKQTIRARRKRHFNAEHQHTRKKSIDLDFPVWHRL
                     SALSQRRGNTLSETIVQLIEDAERKEKYANQMSSLKHDLEAILGKNE"
     primer_bind     complement(407..434)
                     /label=FBA719
                     /note="reverse in Pth MatP at BsmBI with BsmBI"
                     /note="color: black; sequence: 
                     tcattgcgtctcactctgagaaagtgcagataagcgatgcc; added: 
                     2020-02-29"
     primer_bind     431..452
                     /label=FBA720
                     /note="forward in Pth MatP removing BsmBI with BsmBI"
                     /note="color: black; sequence: 
                     gttacacgtctcgagagGcggggtaacacgctgtc; added: 2020-02-29"
     primer_bind     complement(534..574)
                     /label=FBA721
                     /note="reverse into Pth MatP with stops and BsmBI RB"
                     /note="color: black; sequence: 
                     tcattgcgtctcacaggttattactcgttcttacccagaatagcttcc; added: 
                     2020-02-29"
     misc_feature    565..568
                     /label=R1
                     /note="/vntifkey=21"
                     /note="color: #3366cc"
     misc_feature    565..568
                     /label=RB
                     /note="/vntifkey=21"
                     /note="color: #3366cc"
     terminator      655..701
                     /label=T7 terminator
                     /label=T7\terminator
                     /note="/vntifkey=43"
                     /note="color: #3366cc"
     RBS             706..711
                     /label=RBS
                     /note="/vntifkey=32"
                     /note="color: #0000ff"
     rep_origin      738..1193
                     /direction=RIGHT
                     /label=f1 origin
                     /label=f1\origin
                     /note="/vntifkey=33"
                     /note="color: #ff9966"
     CDS             1325..2182
                     /codon_start=1
                     /label=bla
                     /note="/vntifkey=4"
                     /note="color: #ff9966"
                     /translation="MSIQHFRVALIPFFAAFCLPVFAHPETLVKVKDAEDQLGARVGYI
                     ELDLNSGKILESFRPEERFPMMSTFKVLLCGAVLSRIDAGQEQLGRRIHYSQNDLVEYS
                     PVTEKHLTDGMTVRELCSAAITMSDNTAANLLLTTIGGPKELTAFLHNMGDHVTRLDRW
                     EPELNEAIPNDERDTTMPAAMATTLRKLLTGELLTLASRQQLIDWMEADKVAGPLLRSA
                     LPAGWFIADKSGAGERGSRGIIAALGPDGKPSRIVVIYTTGSQATMDERNRQIAEIGAS
                     LIKHW"
     rep_origin      2943
                     /label=ColE1 pBR322 origin
                     /label=ColE1\pBR322\origin
                     /note="/vntifkey=33"
                     /note="color: #3366cc"
     misc_feature    3353..3358
                     /label=BsmBI
                     /note="/vntifkey=21"
                     /note="color: #3366cc"
     CDS             complement(4377..5456)
                     /codon_start=1
                     /label=lacI
                     /note="/vntifkey=4"
                     /note="color: #ff9966"
                     /translation="VKPVTLYDVAEYAGVSYQTVSRVVNQASHVSAKTREKVEAAMAEL
                     NYIPNRVAQQLAGKQSLLIGVATSSLALHAPSQIVAAIKSRADQLGASVVVSMVERSGV
                     EACKAAVHNLLAQRVSGLIINYPLDDQDAIAVEAACTNVPALFLDVSDQTPINSIIFSH
                     EDGTRLGVEHLVALGHQQIALLAGPLSSVSARLRLAGWHKYLTRNQIQPIAEREGDWSA
                     MSGFQQTMQMLNEGIVPTAMLVANDQMALGAMRAITESGLRVGADISVVGYDDTEDSSC
                     YIPPLTTIKQDFRLLGQTSVDRLLQLSQGQAVKGNQLLPVSLVKRKTTLAPNTQTASPR
                     ALADSLMQLARQVSRLESGQ"
     misc_feature    4492..4497
                     /label=BsmBI
                     /note="/vntifkey=21"
                     /note="color: #3366cc"
     misc_feature    4653..4658
                     /label=EcoRV
                     /note="/vntifkey=21"
                     /note="color: #3366cc"
ORIGIN
        1 taatacgact cactataggg gaattgtgag cggataacaa ttccccgata tcctcgaggg
       61 tctcacgaga ataattttgt ttaactttaa gaaggagata tacatatgaa atatcaacaa
      121 ctggaaaatc tggaatgtgg ctggaaatgg gcttatctga ttagaaaaca tcaggaaggt
      181 gagccaatta ctaaatatat agaaaacagt gcagctcatg ctgcggttga taaactcatc
      241 aaacttgaga gtgaaccggt aagggtactt gaatggattg agcagcatat gaatcctgat
      301 ttgttcaacc gaatgaaaca aactatccgt gcccggcgta aacggcattt taatgcggaa
      361 catcaacata cgcgcaagaa atctatcgat ttagattttc ccgtatggca tcgcttatct
      421 gcactttctc agaggcgggg taacacgctg tccgaaacta tcgtacagtt aattgaagat
      481 gctgaacgta aagaaaaata tgccaaccaa atgtccagtt tgaagcatga cttggaagct
      541 attctgggta agaacgagta ataacctgag agaccccatg ggatatctga gatccggctg
      601 ctaacaaagc ccgaaaggaa gctgagttgg ctgctgccac cgctgagcaa taactagcat
      661 aaccccttgg ggcctctaaa cgggtcttga ggggtttttt gctgaaagga ggaactatat
      721 ccggattggc gaatgggacg cgccctgtag cggcgcatta agcgcggcgg gtgtggtggt
      781 tacgcgcagc gtgaccgcta cacttgccag cgccctagcg cccgctcctt tcgctttctt
      841 cccttccttt ctcgccacgt tcgccggctt tccccgtcaa gctctaaatc gggggctccc
      901 tttagggttc cgatttagtg ctttacggca cctcgacccc aaaaaacttg attagggtga
      961 tggttcacgt agtgggccat cgccctgata gacggttttt cgccctttga cgttggagtc
     1021 cacgttcttt aatagtggac tcttgttcca aactggaaca acactcaacc ctatctcggt
     1081 ctattctttt gatttataag ggattttgcc gatttcggcc tattggttaa aaaatgagct
     1141 gatttaacaa aaatttaacg cgaattttaa caaaatatta acgtttacaa tttcaggtgg
     1201 cacttttcgg ggaaatgtgc gcggaacccc tatttgttta tttttctaaa tacattcaaa
     1261 tatgtatccg ctcatgagac aataaccctg ataaatgctt caataatatt gaaaaaggaa
     1321 gagtatgagt attcaacatt tccgtgtcgc ccttattccc ttttttgcgg cattttgcct
     1381 tcctgttttt gctcacccag aaacgctggt gaaagtaaaa gatgctgaag atcagttggg
     1441 tgcacgagtg ggttacatcg aactggatct caacagcggt aagatccttg agagttttcg
     1501 ccccgaagaa cgttttccaa tgatgagcac ttttaaagtt ctgctatgtg gcgcggtatt
     1561 atcccgtatt gacgccgggc aagagcaact cggtcgccgc atacactatt ctcagaatga
     1621 cttggttgag tactcaccag tcacagaaaa gcatcttacg gatggcatga cagtaagaga
     1681 attatgcagt gctgccataa ccatgagtga taacactgcg gccaacttac ttctgacaac
     1741 gatcggagga ccgaaggagc taaccgcttt tttgcacaac atgggggatc atgtaactcg
     1801 ccttgatcgt tgggaaccgg agctgaatga agccatacca aacgacgagc gtgacaccac
     1861 gatgcctgca gcaatggcaa caacgttgcg caaactatta actggcgaac tacttactct
     1921 agcttcccgg caacaattaa tagactggat ggaggcggat aaagttgcag gaccacttct
     1981 gcgctcggcc cttccggctg gctggtttat tgctgataaa tctggagccg gtgagcgtgg
     2041 gagccgcggt atcattgcag cactggggcc agatggtaag ccctcccgta tcgtagttat
     2101 ctacacgacg gggagtcagg caactatgga tgaacgaaat agacagatcg ctgagatagg
     2161 tgcctcactg attaagcatt ggtaactgtc agaccaagtt tactcatata tactttagat
     2221 tgatttaaaa cttcattttt aatttaaaag gatctaggtg aagatccttt ttgataatct
     2281 catgaccaaa atcccttaac gtgagttttc gttccactga gcgtcagacc ccgtagaaaa
     2341 gatcaaagga tcttcttgag atcctttttt tctgcgcgta atctgctgct tgcaaacaaa
     2401 aaaaccaccg ctaccagcgg tggtttgttt gccggatcaa gagctaccaa ctctttttcc
     2461 gaaggtaact ggcttcagca gagcgcagat accaaatact gtccttctag tgtagccgta
     2521 gttaggccac cacttcaaga actctgtagc accgcctaca tacctcgctc tgctaatcct
     2581 gttaccagtg gctgctgcca gtggcgataa gtcgtgtctt accgggttgg actcaagacg
     2641 atagttaccg gataaggcgc agcggtcggg ctgaacgggg ggttcgtgca cacagcccag
     2701 cttggagcga acgacctaca ccgaactgag atacctacag cgtgagctat gagaaagcgc
     2761 cacgcttccc gaagggagaa aggcggacag gtatccggta agcggcaggg tcggaacagg
     2821 agagcgcacg agggagcttc cagggggaaa cgcctggtat ctttatagtc ctgtcgggtt
     2881 tcgccacctc tgacttgagc gtcgattttt gtgatgctcg tcaggggggc ggagcctatg
     2941 gaaaaacgcc agcaacgcgg cctttttacg gttcctggcc ttttgctggc cttttgctca
     3001 catgttcttt cctgcgttat cccctgattc tgtggataac cgtattaccg cctttgagtg
     3061 agctgatacc gctcgccgca gccgaacgac cgagcgcagc gagtcagtga gcgaggaagc
     3121 ggaagagcgc ctgatgcggt attttctcct tacgcatctg tgcggtattt cacaccgcat
     3181 atatggtgca ctctcagtac aatctgctct gatgccgcat agttaagcca gtatacactc
     3241 cgctatcgct acgtgactgg gtcatggctg cgccccgaca cccgccaaca cccgctgacg
     3301 cgccctgacg ggcttgtctg ctcccggcat ccgcttacag acaagctgtg accgtcaccg
     3361 ggagctgcat gtgtcagagg ttttcaccgt catcaccgaa acgcgcgagg cagctgcggt
     3421 aaagctcatc agcgtggtcg tgaagcgatt cacagatgtc tgcctgttca tccgcgtcca
     3481 gctcgttgag tttctccaga agcgttaatg tctggcttct gataaagcgg gccatgttaa
     3541 gggcggtttt ttcctgtttg gtcactgatg cctccgtgta agggggattt ctgttcatgg
     3601 gggtaatgat accgatgaaa cgagagagga tgctcacgat acgggttact gatgatgaac
     3661 atgcccggtt actggaacgt tgtgagggta aacaactggc ggtatggatg cggcgggacc
     3721 agagaaaaat cactcagggt caatgccagc gcttcgttaa tacagatgta ggtgttccac
     3781 agggtagcca gcagcatcct gcgatgcaga tccggaacat aatggtgcag ggcgctgact
     3841 tccgcgtttc cagactttac gaaacacgga aaccgaagac cattcatgtt gttgctcagg
     3901 tcgcagacgt tttgcagcag cagtcgcttc acgttcgctc gcgtatcggt gattcattct
     3961 gctaaccagt aaggcaaccc cgccagccta gccgggtcct caacgacagg agcacgatca
     4021 tgcgcacccg tggggccgcc atgccggcga taatggcctg cttctcgccg aaacgtttgg
     4081 tggcgggacc agtgacgaag gcttgagcga gggcgtgcaa gattccgaat accgcaagcg
     4141 acaggccgat catcgtcgcg ctccagcgaa agcggtcctc gccgaaaatg acccagagcg
     4201 ctgccggcac ctgtcctacg agttgcatga taaagaagac agtcataagt gcggcgacga
     4261 tagtcatgcc ccgcgcccac cggaaggagc tgactgggtt gaaggctctc aagggcatcg
     4321 gtcgagatcc cggtgcctaa tgagtgagct aacttacatt aattgcgttg cgctcactgc
     4381 ccgctttcca gtcgggaaac ctgtcgtgcc agctgcatta atgaatcggc caacgcgcgg
     4441 ggagaggcgg tttgcgtatt gggcgccagg gtggtttttc ttttcaccag tgacacgggc
     4501 aacagctgat tgcccttcac cgcctggccc tgagagagtt gcagcaagcg gtccacgctg
     4561 gtttgcccca gcaggcgaaa atcctgtttg atggtggtta acggcgggat ataacatgag
     4621 ctgtcttcgg tatcgtcgta tcccactacc gatatatccg caccaacgcg cagcccggac
     4681 tcggtaatgg cgcgcattgc gcccagcgcc atctgatcgt tggcaaccag catcgcagtg
     4741 ggaacgatgc cctcattcag catttgcatg gtttgttgaa aaccggacat ggcactccag
     4801 tcgccttccc gttccgctat cggctgaatt tgattgcgag tgagatattt atgccagcca
     4861 gccagacgca gacgcgccga gacagaactt aatgggcccg ctaacagcgc gatttgctgg
     4921 tgacccaatg cgaccagatg ctccacgccc agtcgcgtac cgtcttcatg ggagaaaata
     4981 atactgttga tgggtgtctg gtcagagaca tcaagaaata acgccggaac attagtgcag
     5041 gcagcttcca cagcaatggc atcctggtca tccagcggat agttaatgat cagcccactg
     5101 acgcgttgcg cgagaagatt gtgcaccgcc gctttacagg cttcgacgcc gcttcgttct
     5161 accatcgaca ccaccacgct ggcacccagt tgatcggcgc gagatttaat cgccgcgaca
     5221 atttgcgacg gcgcgtgcag ggccagactg gaggtggcaa cgccaatcag caacgactgt
     5281 ttgcccgcca gttgttgtgc cacgcggttg ggaatgtaat tcagctccgc catcgccgct
     5341 tccacttttt cccgcgtttt cgcagaaacg tggctggcct ggttcaccac gcgggaaacg
     5401 gtctgataag agacaccggc atactctgcg acatcgtata acgttactgg tttcacattc
     5461 accaccctga attgactctc ttccgggcgc tatcatgcca taccgcgaaa ggttttgcgc
     5521 cattcgatgg tgtccgggat ctcgacgctc tcccttatgc gactcctgca ttaggaagca
     5581 gcccagtagt aggttgaggc cgttgagcac cgccgccgca aggaatggtg catgcaagga
     5641 gatggcgccc aacagtcccc cggccacggg gcctgccacc atacccacgc cgaaacaagc
     5701 gctcatgagc ccgaagtggc gagcccgatc ttccccatcg gtgatgtcgg cgatataggc
     5761 gccagcaacc gcacctgtgg cgccggtgat gccggccacg atgcgtccgg cgtagaggat
     5821 cgagatctcg atcccgcgaa at
//
