# Supplementary material for: Cryo-EM structure of MukBEF reveals DNA loop entrapment at chromosomal unloading sites
Source: Mol Cell. 2021 Dec 2;81(23):4891–4906.e8. doi: 10.1016/j.molcel.2021.10.011 (PMC8669397; doi:10.1016/j.molcel.2021.10.011)
Supplement: Data S1. Annotated sequences of plasmids and genomic loci, related to STAR methods [file mmc2.zip › pFB0485 pET-Gate2 Pth His6-SUMO-MukB(E1407Q).gb]

LOCUS       Exported               10046 bp ds-DNA     circular SYN 06-JUL-2020
DEFINITION  synthetic circular DNA
ACCESSION   .
VERSION     .
KEYWORDS    .
SOURCE      synthetic DNA construct
  ORGANISM  recombinant plasmid
REFERENCE   1  (bases 1 to 10046)
  AUTHORS   .
  TITLE     Direct Submission
  JOURNAL   Exported Monday, Jul 6, 2020 from SnapGene 5.1.4.1
            https://www.snapgene.com
FEATURES             Location/Qualifiers
     source          1..10046
                     /organism="recombinant plasmid"
                     /mol_type="other DNA"
     promoter        1..17
                     /label=T7 promoter
                     /label=T7\promoter
                     /note="/vntifkey=30"
     CDS             20..44
                     /codon_start=1
                     /label=lac operator
                     /label=lac\operator
                     /note="/vntifkey=4"
                     /translation="GIVSG*QF"
     misc_feature    103..106
                     /label=R2
                     /note="/vntifkey=21"
     misc_feature    118..126
                     /label=T7 enhancer
                     /label=T7\enhancer
                     /note="/vntifkey=21"
     misc_feature    129..134
                     /label=RBS
                     /note="/vntifkey=21"
     CDS             143..459
                     /codon_start=1
                     /label=SMT3
                     /note="/vntifkey=4"
                     /translation="MGSSHHHHHHGSDSEVNQEAKPEVKPEVKPETHINLKVSDGSSEI
                     FFKIKKTTPLRRLMEAFAKRQGKEMDSLRFLYDGIRIQADQTPEDLDMEDNDIIEAHRE
                     Q"
     gene            467..4915
                     /gene="mukB"
                     /locus_tag="VY86_15870"
                     /label=mukB
     CDS             467..4915
                     /codon_start=1
                     /label=MukB
                     /translation="MIERGKFRSLTLVNWNGFFARTFDLDELVTTLSGGNGAGKSTTMA
                     AFVTALIPDLTLLHFRNTTEAGATSGSRDKGLHGKLRAGVCYSTLDVINSRHQRVVVGV
                     RLQQVAGRDRKVDIKPFMIQGLPTAIQPTQLLTENVGERQARVLPLNELKDRLDEMEGV
                     QFKQFNSITDYHAQMFDLGVIPKRLRSASDRSKFYRLIEASLYGGISSAITRSLRDYLL
                     PENSGVRKAFQDMEAALRENRITLEAIRVTQSDRDLFKHLITEATSYVSADYMRHANER
                     RTHLDEALALRGELFGSHKQLATEQYRHVEMARELAEQSGASSDLETDHQAASDHLNLV
                     QTAMRQQEKIDRYQVDLEELSYRLEEQTDVVEEAGELQAEYEARTEATEQEVDELKSQL
                     ADYQQALDVQQTRAIQYQQALQALERARELCRLPDLSVDNAEEWLETFQAKEQQATEAL
                     LALEQKLSVADAAHNQFEQAYQLVKNIVGETSRSEAWQSARELLRDWPSQRHLADRVQP
                     LRMRLSELEQRLNNQQNAERLLSEFCKRQGRQYQAEDLEALQNELEARQEALSLSVNEG
                     GERRMEMRQELEQLKQKIQSLTARAPVWLAAQDTLNQLCEQSGETLASSNDVTEYMQQL
                     LEREREATVERDEVAAQKRELEKQIERLSQPSGAEDSRMIALAERFGGVLLSEIYDDIT
                     IDDAPYFSALYGPARHGIVVPDLSLVRPHLETLEDCPEDLYLIEGDPQSFDDSVFNAEE
                     QTNAVLVKSSDRQWRYSRYPELPLFGRAARENRLEALNLERDALAERYATLSFDVQKIQ
                     RAHQAFSQFVGKHLSVAFDTDPEAEIRELRQRHTELEREVSRFEDQTQQQRQQYAQAKE
                     SLTTLNRLIPQVTLLLDETLIDRVEEVREEMDEAQEAARFLQQHGSALTKLEPMVAVLQ
                     SDPQQHEQLQQDYETAKHSQHQAKQQAFALVEIVQRRVHFSYSDSAGMLSENADLNDKL
                     RQRLEHAESDRSRAREQLRQQQAQYSQFNQVLASLKSSYETKQDMLKELLQEMKDIGVQ
                     ADANAEMRARERRDRLHEALSVNRSRVNQLEKQIAFCEAEMENVQKKLRKLERDYYQIR
                     EQVVSAKAGWCAVMRMVKDNGVERRLHRRELAYMEGGALRSMSDKALGALRLAVADNEH
                     LRDALRLSEDPKRPERKVQFFIAVYQHLRERIRQDIIRTDDPVDAIEQMEIELARLTEE
                     LTAREQKLAISSKSVANIIRKTIQREQNRIRMLNQGLQAVSFGQVRGVRLNVNVRESHA
                     ILLDVLSEQQEQHQDLFNSQRLTFSEAMAKLYQRLNPQVDMGQRLPQTIGEELLDYRNY
                     LELDVEVNRGSDGWLKAESGALSTGEAIGTGMSILVMVVQSWEEESRRLRGKDISPCRL
                     LFLDQAARLDAKSIATLFELCERLQMQLIIAAPENISPEKGTTYKLVRKVFKNHEHVHV
                     VGLRGFGQDAPATQLISDVTA"
     gene            467..470
                     /locus_tag="VY86_15865"
                     /label=VY86_15865
     CDS             467..470
                     /codon_start=1
                     /locus_tag="VY86_15865"
                     /product="condesin subunit E"
                     /label=VY86_15865
                     /note="acts with MukB and MukF to condense the 
                     chromosomeand allow for segregation during cell division; 
                     Derived by automated computational analysis using gene 
                     prediction method: Protein Homology."
                     /inference="EXISTENCE:same species:RefSeq"
                     /protein_id="AKH64590.1"
                     /translation="M"
     primer_bind     complement(2302..2326)
                     /label=FBA531
                     /note="reverse in Photorhabdus thracensis MukB 
                     removingBsmBI with BsaI and BsmBI RA"
     misc_feature    4685..4687
                     /label=E1407Q
     misc_feature    4919..4922
                     /label=RD
                     /note="/vntifkey=21"
     terminator      4992..5038
                     /label=T7 terminator
                     /label=T7\terminator
                     /note="/vntifkey=43"
     rep_origin      5075..5530
                     /direction=RIGHT
                     /label=f1 origin
                     /label=f1\origin
                     /note="/vntifkey=33"
     CDS             complement(5626..6438)
                     /codon_start=1
                     /label=kanR
                     /note="/vntifkey=4"
                     /translation="MSHIQRETSCSRPRLNSNMDADLYGYKWARDNVGQSGATIYRLYG
                     KPDAPELFLKHGKGSVANDVTDEMVRLNWLTEFMPLPTIKHFIRTPDDAWLLTTAIPGK
                     TAFQVLEEYPDSGENIVDALAVFLRRLHSIPVCNCPFNSDRVFRLAQAQSRMNNGLVDA
                     SDFDDERNGWPVEQVWKEMHKLLPFSPDSVVTHGDFSLDNLIFDEGKLIGCIDVGRVGI
                     ADRYQDLAILWNCLGEFSPSLQKRLFQKYGIDNPDMNKLQFHLMLDEFF"
     promoter        complement(6461..6492)
                     /label=Pkan
     rep_origin      6544..7163
                     /label=pMB1 origin
     CDS             complement(7578..7802)
                     /codon_start=1
                     /label=rop
                     /translation="MNRNPPYTEASVTKQEKTALNMARFIRSQTLTLLEKLNELDADEQ
                     ADICESLHDHADELYRSCLARFGDDGENL"
     CDS             complement(8581..9660)
                     /codon_start=1
                     /label=lacI
                     /note="/vntifkey=4"
                     /translation="VKPVTLYDVAEYAGVSYQTVSRVVNQASHVSAKTREKVEAAMAEL
                     NYIPNRVAQQLAGKQSLLIGVATSSLALHAPSQIVAAIKSRADQLGASVVVSMVERSGV
                     EACKAAVHNLLAQRVSGLIINYPLDDQDAIAVEAACTNVPALFLDVSDQTPINSIIFSH
                     EDGTRLGVEHLVALGHQQIALLAGPLSSVSARLRLAGWHKYLTRNQIQPIAEREGDWSA
                     MSGFQQTMQMLNEGIVPTAMLVANDQMALGAMRAITESGLRVGADISVVGYDDTEDSSC
                     YIPPLTTIKQDFRLLGQTSVDRLLQLSQGQAVKGNQLLPVSLVKRKTTLAPNTQTASPR
                     ALADSLMQLARQVSRLESGQ"
     promoter        complement(9696..9727)
                     /label=PlacI
                     /note="/vntifkey=30"
ORIGIN
        1 taatacgact cactataggg gaattgtgag cggataacaa ttcccctcta gtctcgaggc
       61 ttcagcggcc gcaactcccc tgctgatcag gatccaacct gcaccaaata attttgttta
      121 actttaagaa ggagatatac atatgggtag cagccatcac catcatcatc acgggagcga
      181 tagcgaagtg aaccaggaag cgaaaccgga agttaaaccg gaagtgaaac cggaaaccca
      241 tattaatctg aaagttagcg acggcagcag cgaaatcttt tttaaaatta aaaaaaccac
      301 cccgctgcgt cgcctgatgg aagcctttgc gaaacgtcag ggtaaagaaa tggatagcct
      361 gcgctttctg tatgacggca tccgtattca ggccgatcag accccggaag acctggatat
      421 ggaagacaac gatattattg aagcgcatcg cgaacagatt gggggtatga ttgaacgcgg
      481 taaatttcgt tcgctgacgc tggttaactg gaatggtttt tttgccagaa cttttgatct
      541 tgatgaattg gtaaccacct tatcaggcgg taatggcgcg ggtaaatcca ccactatggc
      601 ggcatttgtt acagcgctga tccctgattt gacgctgctc catttccgta acaccaccga
      661 agccggtgct acttccggct cccgtgataa agggttacac ggtaagttac gcgcgggagt
      721 ctgttactca accctggatg tgattaactc ccgccatcaa cgggtggtgg ttggggtgag
      781 attgcaacag gtggcgggcc gtgaccgaaa agttgatatc aaacccttta tgattcaggg
      841 cttgccgacg gctatccaac ccactcagtt actgactgaa aatgtgggtg aaagacaggc
      901 gcgtgtattg ccgttgaatg aactgaaaga ccgccttgat gaaatggaag gcgtgcagtt
      961 caaacaattt aactccatca cggattatca tgcgcagatg tttgatttgg gtgtgatccc
     1021 caaacgcctg cgttcagcca gtgatcgcag caagttttat cgtctgatcg aagcttccct
     1081 gtacggtggt atctccagtg cgattacccg ttccctgcgc gattacttgt tgccggaaaa
     1141 cagcggtgtt cggaaggcgt ttcaggatat ggaagctgca ttgcgcgaaa accgcataac
     1201 gctggaagcc attcgagtaa cccaatctga tcgcgatctg ttcaaacatt tgatcaccga
     1261 agcaacttcc tacgtttctg ccgattatat gcgccatgcc aatgagcgtc gtactcatct
     1321 ggatgaagcg ttagcattgc gtggtgaact gtttggcagt cataaacagc tggcgactga
     1381 gcagtatcgt catgtcgaaa tggctcgtga actggctgaa cagagtggtg cctcttctga
     1441 tttagaaact gatcatcagg ctgccagtga ccacttgaat ctggtgcaga ccgccatgcg
     1501 ccagcaggaa aaaatcgacc gttatcaggt ggatctggaa gagctgtctt accgtctgga
     1561 agaacagaca gacgttgtcg aagaagcagg agagcttcag gctgaatatg aagccagaac
     1621 ggaagcgaca gaacaggaag tggatgaact gaaaagccag ttggcggatt accagcaggc
     1681 actggatgtt cagcaaaccc gggctattca gtatcaacag gcattacaag cgctggaacg
     1741 cgcccgtgaa ctttgccggt taccggatct ttccgttgat aacgcagaag agtggctgga
     1801 aacttttcag gctaaagagc agcaggcgac agaagccctg ttggcgctgg agcagaaatt
     1861 aagtgttgcg gacgcggcgc ataatcagtt cgaacaggcg tatcaactgg ttaaaaacat
     1921 cgttggagaa accagccgca gtgaagcatg gcagagtgcc cgcgaattgc tgcgtgactg
     1981 gccgtcacag cgacacctgg cggatcgggt gcagccattg cggatgcggt tgtctgaact
     2041 ggaacagcgg ctgaacaacc agcagaacgc agagcgttta ttgagcgaat tttgtaagcg
     2101 ccaggggcgt cagtatcagg ctgaagatct ggaagcgttg caaaatgaac ttgaagctcg
     2161 gcaagaagcg ttgagtttga gcgtcaatga aggcggtgaa cgccgcatgg agatgcgcca
     2221 ggaacttgaa caactgaaac agaaaattca gtcactgact gcccgcgcac cggtctggct
     2281 ggctgcgcag gataccctga accaactgtg tgaacagagt ggtgaaacgc tggcaagcag
     2341 taatgacgtg actgaatata tgcagcagct gcttgagcgt gagcgtgaag ccacggtaga
     2401 gcgtgatgaa gttgcagcgc aaaaacgtga gctggaaaag caaatcgagc gcctcagtca
     2461 gccaagcggc gcggaagaca gccggatgat tgcgttggca gaacgtttcg gcggggtgtt
     2521 gctgtcagaa atttatgacg atatcaccat tgatgatgcg ccttattttt ctgcactgta
     2581 tggaccggca cgccacggca ttgtggtgcc ggatctttct ctggtacgcc cacatcttga
     2641 aacgctggaa gattgcccgg aagatctcta cttaattgaa ggggatccac aatcctttga
     2701 tgacagcgta tttaatgccg aagagcagac taatgcggtg ctggttaaat cttccgaccg
     2761 ccaatggcgt tattcccgtt accctgaatt gccgctgttt ggtcgtgctg ccagagaaaa
     2821 ccgtttggaa gccttgaacc tggagcgtga tgccttggca gagcgttatg ccacgctctc
     2881 ttttgatgtg cagaaaattc agcgtgctca tcaggcgttc agtcaatttg ttggtaaaca
     2941 cctgtcggtg gcatttgata ccgatccgga agccgaaatc cgtgaactga gacagcgcca
     3001 tacggaactg gaacgtgaag tgtcccggtt tgaagatcaa actcaacagc agcgccagca
     3061 atatgcacag gcgaaagaaa gcctgacgac attaaaccgc ttgatccctc aagtgactct
     3121 gttactggat gaaactttaa ttgatcgcgt agaagaagtg cgcgaagaga tggacgaagc
     3181 gcaggaagcg gcgcgtttcc tgcaacaaca tggttcagcg ctgacaaaac tggaacctat
     3241 ggttgcggtt ttgcaaagtg atccacagca acatgaacag ttgcagcagg attatgaaac
     3301 cgcaaaacac agtcagcatc aggctaaaca acaggctttc gcgctggtgg aaatcgtaca
     3361 gcgccgtgtg catttcagct acagtgattc tgcgggtatg ctcagtgaaa atgcggatct
     3421 gaatgacaaa ctgcgtcagc gtctggaaca tgcggaatcg gatcgcagcc gcgcccgtga
     3481 acaactgcgt caacagcaag cgcagtattc ccagtttaac caggtgctgg catccctgaa
     3541 aagttcctat gaaaccaaac aggatatgct gaaagagctg ctacaggaga tgaaagatat
     3601 cggtgtgcag gcggatgcga atgctgaaat gcgtgcccgc gagcgtcgtg atcgactcca
     3661 tgaagcactc agcgttaacc gttccagagt caatcagctt gagaagcaga tcgccttctg
     3721 tgaagcggaa atggaaaatg tgcagaaaaa actgcggaaa ctggaacgcg attactatca
     3781 gatccgtgaa caggtggttt ctgctaaagc cggctggtgc gcagtgatgc ggatggtgaa
     3841 agacaatggc gttgaacgtc gcctgcatcg ccgtgaactg gcgtatatgg agggtggcgc
     3901 gttacgttct atgtcggata aagcgttggg tgcattgcgt ctggcggtgg ctgataacga
     3961 acatctgcgt gatgcgctgc gtttatcgga agatcccaaa cggcctgaac gtaaggtaca
     4021 gttctttatt gccgtttatc aacatctgcg tgaacgcatt cgtcaggata ttatccgtac
     4081 tgacgatccg gttgacgcga ttgaacagat ggaaattgag ctggcccgtc tgacggaaga
     4141 gctgactgcc cgcgagcaaa aactcgctat cagttcgaag agtgtggcga atattatccg
     4201 caaaaccatt cagcgtgagc agaaccgaat ccgcatgttg aaccaagggc tgcaagctgt
     4261 ttccttcgga caagtccgtg gtgtgcggtt aaatgtgaat gtgcgtgaaa gccatgcaat
     4321 attgttggat gtactttctg aacagcagga acaacatcag gacctgttta acagccagcg
     4381 attgaccttc tctgaggcaa tggcaaaact ttatcagcgt ctgaatccgc aagtggatat
     4441 ggggcagcgc ttgcctcaaa ccatcggtga agagttgttg gattaccgta actacctgga
     4501 gctggatgtt gaagttaacc gcggatcgga tggctggctg aaagcagaga gtggggcgct
     4561 gtctaccggt gaagcgatcg gtaccggcat gtccattttg gtaatggttg tgcagagttg
     4621 ggaagaagaa tcccgccgtt tgcgaggtaa agatatttcc ccttgccggt tgctattcct
     4681 cgatcaggcg gcgcgtttgg atgccaaatc tatcgctacc ctgtttgaac tatgcgaacg
     4741 cctgcaaatg cagttgatta ttgccgcccc ggaaaatatc agccctgaaa aagggaccac
     4801 ttataaattg gtgcgtaagg tatttaaaaa ccacgaacat gtgcatgtgg ttgggttacg
     4861 gggatttggg caggatgcgc cggcgactca attgatttca gatgttaccg cttaataacc
     4921 atggtgagat ccggctgcta acaaagcccg aaaggaagct gagttggctg ctgccaccgc
     4981 tgagcaataa ctagcataac cccttggggc ctctaaacgg gtcttgaggg gttttttgct
     5041 gaaaggagga actatatccg gattggcgaa tgggacgcgc cctgtagcgg cgcattaagc
     5101 gcggcgggtg tggtggttac gcgcagcgtg accgctacac ttgccagcgc cctagcgccc
     5161 gctcctttcg ctttcttccc ttcctttctc gccacgttcg ccggctttcc ccgtcaagct
     5221 ctaaatcggg ggctcccttt agggttccga tttagtgctt tacggcacct cgaccccaaa
     5281 aaacttgatt agggtgatgg ttcacgtagt gggccatcgc cctgatagac ggtttttcgc
     5341 cctttgacgt tggagtccac gttctttaat agtggactct tgttccaaac tggaacaaca
     5401 ctcaacccta tctcggtcta ttcttttgat ttataaggga ttttgccgat ttcggcctat
     5461 tggttaaaaa atgagctgat ttaacaaaaa tttaacgcga attttaacaa aatattaacg
     5521 tttacaattt caggtggcac ttttcgggga aatgtgcgcg gaacccctat ttgtttattt
     5581 ttctaaatac attcaaatat gtatccgctc atgaattaat tcttagaaaa actcatcgag
     5641 catcaaatga aactgcaatt tattcatatc aggattatca ataccatatt tttgaaaaag
     5701 ccgtttctgt aatgaaggag aaaactcacc gaggcagttc cataggatgg caagatcctg
     5761 gtatcggtct gcgattccga ctcgtccaac atcaatacaa cctattaatt tcccctcgtc
     5821 aaaaataagg ttatcaagtg agaaatcacc atgagtgacg actgaatccg gtgagaatgg
     5881 caaaagttta tgcatttctt tccagacttg ttcaacaggc cagccattac gctcgtcatc
     5941 aaaatcactc gcatcaacca aaccgttatt cattcgtgat tgcgcctgag cgagacgaaa
     6001 tacgcgatcg ctgttaaaag gacaattaca aacaggaatc gaatgcaacc ggcgcaggaa
     6061 cactgccagc gcatcaacaa tattttcacc tgaatcagga tattcttcta atacctggaa
     6121 tgctgttttc ccggggatcg cagtggtgag taaccatgca tcatcaggag tacggataaa
     6181 atgcttgatg gtcggaagag gcataaattc cgtcagccag tttagtctga ccatctcatc
     6241 tgtaacatca ttggcaacgc tacctttgcc atgtttcaga aacaactctg gcgcatcggg
     6301 cttcccatac aatcgataga ttgtcgcacc tgattgcccg acattatcgc gagcccattt
     6361 atacccatat aaatcagcat ccatgttgga atttaatcgc ggcctagagc aagacgtttc
     6421 ccgttgaata tggctcataa caccccttgt attactgttt atgtaagcag acagttttat
     6481 tgttcatgac caaaatccct taacgtgagt tttcgttcca ctgagcgtca gaccccgtag
     6541 aaaagatcaa aggatcttct tgagatcctt tttttctgcg cgtaatctgc tgcttgcaaa
     6601 caaaaaaacc accgctacca gcggtggttt gtttgccgga tcaagagcta ccaactcttt
     6661 ttccgaaggt aactggcttc agcagagcgc agataccaaa tactgtcctt ctagtgtagc
     6721 cgtagttagg ccaccacttc aagaactctg tagcaccgcc tacatacctc gctctgctaa
     6781 tcctgttacc agtggctgct gccagtggcg ataagtcgtg tcttaccggg ttggactcaa
     6841 gacgatagtt accggataag gcgcagcggt cgggctgaac ggggggttcg tgcacacagc
     6901 ccagcttgga gcgaacgacc tacaccgaac tgagatacct acagcgtgag ctatgagaaa
     6961 gcgccacgct tcccgaaggg agaaaggcgg acaggtatcc ggtaagcggc agggtcggaa
     7021 caggagagcg cacgagggag cttccagggg gaaacgcctg gtatctttat agtcctgtcg
     7081 ggtttcgcca cctctgactt gagcgtcgat ttttgtgatg ctcgtcaggg gggcggagcc
     7141 tatggaaaaa cgccagcaac gcggcctttt tacggttcct ggccttttgc tggccttttg
     7201 ctcacatgtt ctttcctgcg ttatcccctg attctgtgga taaccgtatt accgcctttg
     7261 agtgagctga taccgctcgc cgcagccgaa cgaccgagcg cagcgagtca gtgagcgagg
     7321 aagcggaaga gcgcctgatg cggtattttc tccttacgca tctgtgcggt atttcacacc
     7381 gcatatatgg tgcactctca gtacaatctg ctctgatgcc gcatagttaa gccagtatac
     7441 actccgctat cgctacgtga ctgggtcatg gctgcgcccc gacacccgcc aacacccgct
     7501 gacgcgccct gacgggcttg tctgctcccg gcatccgctt acagacaagc tgtgaccgtc
     7561 tccgggagct gcatgtgtca gaggttttca ccgtcatcac cgaaacgcgc gaggcagctg
     7621 cggtaaagct catcagcgtg gtcgtgaagc gattcacaga tgtctgcctg ttcatccgcg
     7681 tccagctcgt tgagtttctc cagaagcgtt aatgtctggc ttctgataaa gcgggccatg
     7741 ttaagggcgg ttttttcctg tttggtcact gatgcctccg tgtaaggggg atttctgttc
     7801 atgggggtaa tgataccgat gaaacgagag aggatgctca cgatacgggt tactgatgat
     7861 gaacatgccc ggttactgga acgttgtgag ggtaaacaac tggcggtatg gatgcggcgg
     7921 gaccagagaa aaatcactca gggtcaatgc cagcgcttcg ttaatacaga tgtaggtgtt
     7981 ccacagggta gccagcagca tcctgcgatg cagatccgga acataatggt gcagggcgct
     8041 gacttccgcg tttccagact ttacgaaaca cggaaaccga agaccattca tgttgttgct
     8101 caggtcgcag acgttttgca gcagcagtcg cttcacgttc gctcgcgtat cggtgattca
     8161 ttctgctaac cagtaaggca accccgccag cctagccggg tcctcaacga caggagcacg
     8221 atcatgcgca cccgtggggc cgccatgccg gcgataatgg cctgcttctc gccgaaacgt
     8281 ttggtggcgg gaccagtgac gaaggcttga gcgagggcgt gcaagattcc gaataccgca
     8341 agcgacaggc cgatcatcgt cgcgctccag cgaaagcggt cctcgccgaa aatgacccag
     8401 agcgctgccg gcacctgtcc tacgagttgc atgataaaga agacagtcat aagtgcggcg
     8461 acgatagtca tgccccgcgc ccaccggaag gagctgactg ggttgaaggc tctcaagggc
     8521 atcggtcgag atcccggtgc ctaatgagtg agctaactta cattaattgc gttgcgctca
     8581 ctgcccgctt tccagtcggg aaacctgtcg tgccagctgc attaatgaat cggccaacgc
     8641 gcggggagag gcggtttgcg tattgggcgc cagggtggtt tttcttttca ccagtgagac
     8701 gggcaacagc tgattgccct tcaccgcctg gccctgagag agttgcagca agcggtccac
     8761 gctggtttgc cccagcaggc gaaaatcctg tttgatggtg gttaacggcg ggatataaca
     8821 tgagctgtct tcggtatcgt cgtatcccac taccgagata tccgcaccaa cgcgcagccc
     8881 ggactcggta atggcgcgca ttgcgcccag cgccatctga tcgttggcaa ccagcatcgc
     8941 agtgggaacg atgccctcat tcagcatttg catggtttgt tgaaaaccgg acatggcact
     9001 ccagtcgcct tcccgttccg ctatcggctg aatttgattg cgagtgagat atttatgcca
     9061 gccagccaga cgcagacgcg ccgagacaga acttaatggt cccgctaaca gcgcgatttg
     9121 ctgatgaccc aatgcgacca gatgctccac gcccagtcgc gtaccgtctt catgggagaa
     9181 aataatactg ttgatgggtg tctggtcaga gacatcaaga aataacgccg gaacattagt
     9241 gcaggcagct tccacagcaa tggcatcctg gtcatccagc ggatagttaa tgatcagccc
     9301 actgacgcgt tgcgcgagaa gattgtgcac cgccgcttta caggcttcga cgccgcttcg
     9361 ttctaccatc gacaccacca cgctggcacc cagttgatcg gcgcgagatt taatcgccgc
     9421 gacaatttgc gacggcgcgt gcagggccag actggaggtg gcaacgccaa tcagcaacga
     9481 ctgtttgccc gccagttgtt gtgccacgcg gttgggaatg taattcagct ccgccatcgc
     9541 cgcttccact ttttcccgcg ttttcgcaga aacgtggctg gcctggttca ccacgcggga
     9601 aacggtctga taagagacac cggcatactc tgcgacatcg tataacgtta ctggtttcac
     9661 attcaccacc ctgaattgac tctcttccgg gcgctatcat gccataccgc gaaaggtttt
     9721 gcgccattcg atggtgtccg ggatctcgac gctctccctt atgcgactcc tgcattagga
     9781 agcagcccag tagtaggttg aggccgttga gcaccgccgc cgcaaggaat ggtgcatgca
     9841 aggagatggc gcccaacagt cccccggcca cggggcctgc caccataccc acgccgaaac
     9901 aagcgctcat gagcccgaag tggcgagccc gatcttcccc atcggtgatg tcggcgatat
     9961 aggcgccagc aaccgcacct gtggcgccgg tgatgccggc cacgatgcgt ccggcgtaga
    10021 ggatcgagat ctcgatcccg cgaaat
//
