# Supplementary material for: Cryo-EM structure of MukBEF reveals DNA loop entrapment at chromosomal unloading sites
Source: Mol Cell. 2021 Dec 2;81(23):4891–4906.e8. doi: 10.1016/j.molcel.2021.10.011 (PMC8669397; doi:10.1016/j.molcel.2021.10.011)
Supplement: Data S1. Annotated sequences of plasmids and genomic loci, related to STAR methods [file mmc2.zip › pFB0502 pET-Gold1 (3-723)MukB(R143C) module.gb]

LOCUS       Exported                7508 bp ds-DNA     circular SYN 22-SEP-2020
DEFINITION  synthetic circular DNA.
ACCESSION   .
VERSION     .
KEYWORDS    .
SOURCE      synthetic DNA construct
  ORGANISM  synthetic DNA construct
REFERENCE   1  (bases 1 to 7508)
  AUTHORS   Frank
  TITLE     Direct Submission
  JOURNAL   Exported Tuesday, Sep 22, 2020 from SnapGene 5.1.6
            https://www.snapgene.com
FEATURES             Location/Qualifiers
     source          1..7508
                     /organism="recombinant plasmid"
                     /mol_type="other DNA"
                     /note="color: #ffffff"
     promoter        1..17
                     /label=T7 promoter
                     /label=T7\promoter
                     /note="/vntifkey=30"
                     /note="color: #ffffff"
     CDS             20..44
                     /codon_start=1
                     /label=lac operator
                     /label=lac\operator
                     /note="/vntifkey=4"
                     /note="color: #993366"
                     /translation="GIVSG*QF"
     CDS             69..2231
                     /codon_start=1
                     /label=mukB'
                     /note="color: #993366"
                     /translation="ERGKFRSLTLINWNGFFARTFDLDELVTTLSGGNGAGKSTTMAAF
                     VTALIPDLTLLHFRNTTEAGATSGSRDKGLHGKLKAGVCYSMLDTINSRHQRVVVGVRL
                     QQVAGRDRKVDIKPFAIQGLPMSVQPTQLVTETLNECQARVLPLNELKDKLEAMEGVQF
                     KQFNSITDYHSLMFDLGIIARRLRSASDRSKFYRLIEASLYGGISSAITRSLRDYLLPE
                     NSGVRKAFQDMEAALRENRMTLEAIRVTQSDRDLFKHLISEATNYVAADYMRHANERRV
                     HLDKALEFRRELHTSRQQLAAEQYKHVDMARELAEHNGAEGDLEADYQAASDHLNLVQT
                     ALRQQEKIERYEADLDELQIRLEEQNEVVAEAIERQQENEARAEAAELEVDELKSQLAD
                     YQQALDVQQTRAIQYNQAIAALNRAKELCHLPDLTADCAAEWLETFQAKELEATEKMLS
                     LEQKMSMAQTAHSQFEQAYQLVVAINGPLARNEAWDVARELLREGVDQRHLAEQVQPLR
                     MRLSELEQRLREQQEAERLLADFCKRQGKNFDIDELEALHQELEARIASLSDSVSNARE
                     ERMALRQEQEQLQSRIQSLMQRAPVWLAAQNSLNQLSEQCGEEFTSSQDVTEYLQQLLE
                     REREAIVERDEVGARKNAVDEEIERLSQPGGSEDQRLNALAERFGGVLLSEIYDDVSLE
                     DAPYFSALYGPSRHAIVVPDLSQVTEH"
     misc_feature    489..491
                     /label=R143C
                     /note="color: #a6acb3"
     misc_feature    2238..2241
                     /label=RB
                     /note="/vntifkey=21"
                     /note="color: #a6acb3"
     misc_feature    2238..2241
                     /label=R1
                     /note="/vntifkey=21"
                     /note="color: #a6acb3"
     terminator      2321..2367
                     /label=T7 terminator
                     /label=T7\terminator
                     /note="/vntifkey=43"
                     /note="color: #ffffff"
     RBS             2372..2377
                     /label=RBS
                     /note="/vntifkey=32"
                     /note="color: #a6acb3"
     rep_origin      2404..2859
                     /direction=RIGHT
                     /label=f1 origin
                     /label=f1\origin
                     /note="/vntifkey=33"
                     /note="color: #ffff00"
     CDS             2991..3848
                     /codon_start=1
                     /label=bla
                     /note="/vntifkey=4"
                     /note="color: #993366"
                     /translation="MSIQHFRVALIPFFAAFCLPVFAHPETLVKVKDAEDQLGARVGYI
                     ELDLNSGKILESFRPEERFPMMSTFKVLLCGAVLSRIDAGQEQLGRRIHYSQNDLVEYS
                     PVTEKHLTDGMTVRELCSAAITMSDNTAANLLLTTIGGPKELTAFLHNMGDHVTRLDRW
                     EPELNEAIPNDERDTTMPAAMATTLRKLLTGELLTLASRQQLIDWMEADKVAGPLLRSA
                     LPAGWFIADKSGAGERGSRGIIAALGPDGKPSRIVVIYTTGSQATMDERNRQIAEIGAS
                     LIKHW"
     rep_origin      4609
                     /label=ColE1 pBR322 origin
                     /label=ColE1\pBR322\origin
                     /note="/vntifkey=33"
                     /note="color: #ffff00"
     CDS             complement(6043..7122)
                     /codon_start=1
                     /label=lacI
                     /note="/vntifkey=4"
                     /note="color: #993366"
                     /translation="VKPVTLYDVAEYAGVSYQTVSRVVNQASHVSAKTREKVEAAMAEL
                     NYIPNRVAQQLAGKQSLLIGVATSSLALHAPSQIVAAIKSRADQLGASVVVSMVERSGV
                     EACKAAVHNLLAQRVSGLIINYPLDDQDAIAVEAACTNVPALFLDVSDQTPINSIIFSH
                     EDGTRLGVEHLVALGHQQIALLAGPLSSVSARLRLAGWHKYLTRNQIQPIAEREGDWSA
                     MSGFQQTMQMLNEGIVPTAMLVANDQMALGAMRAITESGLRVGADISVVGYDDTEDSSC
                     YIPPLTTIKQDFRLLGQTSVDRLLQLSQGQAVKGNQLLPVSLVKRKTTLAPNTQTASPR
                     ALADSLMQLARQVSRLESGQ"
ORIGIN
        1 taatacgact cactataggg gaattgtgag cggataacaa ttccccgata tcctcgagta
       61 tggtctcaga acgcggtaaa tttcgctcac tgacgctgat taactggaac ggcttttttg
      121 cccgaacttt tgaccttgac gagctggtca cgacgctttc tggcggtaac ggggcgggta
      181 aatccaccac catggcggcg ttcgttacgg cgctgatccc cgacctgacc ctgctgcatt
      241 tccgtaacac tacggaagcc ggggccacca gcggttcgcg cgataaaggt ctgcacggta
      301 agctgaaagc gggtgtctgt tattcgatgc tcgacaccat taactcgcgc caccagcgcg
      361 tggtggtcgg tgtgcgtctg caacaggttg ccggacgcga tcgtaaagtg gatatcaagc
      421 cgtttgccat tcagggactg ccgatgtcgg tgcagccgac acagctggtg accgaaaccc
      481 tgaacgaatg tcaggcgcgc gtgctgccgc ttaacgagct gaaagacaag ctcgaggcga
      541 tggaaggcgt gcagtttaaa cagttcaact ccattactga ttaccactcg ctgatgttcg
      601 atctgggcat catcgcgcgt cgtctgcgct ccgcatctga ccgtagcaaa ttctatcgtc
      661 tgatcgaagc ttcgctgtat ggcgggatct ccagtgccat tacccgttct ctgcgcgact
      721 acctgttgcc agaaaacagc ggcgtgcgta aagcgttcca ggacatggaa gcggcgctgc
      781 gtgaaaaccg tatgacgctg gaagcgattc gtgtcaccca gtcggaccgc gacctgttta
      841 agcatctgat cagcgaagcc accaactacg tggcggcgga ctacatgcgt cacgccaacg
      901 agcgccgtgt ccatctcgac aaagccctgg agtttcgtcg cgagctacat acttcgcgtc
      961 agcaactggc ggctgagcag tacaaacacg tcgatatggc gcgtgagctg gcagagcaca
     1021 acggtgccga aggcgatctg gaagcggatt atcaggcggc cagtgatcac ctgaacctgg
     1081 tgcaaaccgc actgcgtcag caggagaaga tcgaacgcta cgaagcggat ctcgatgagc
     1141 tgcagatccg tctggaagag caaaatgaag tggtggcaga agccatcgaa cgccagcaag
     1201 agaatgaggc tcgtgcggaa gctgccgaac tggaagtgga cgagctgaaa agccagcttg
     1261 ctgactacca gcaggcgctg gacgtccagc aaacgcgcgc gatccagtat aaccaggcga
     1321 ttgctgcgct taatcgtgcc aaagaactgt gccatctgcc ggacttaacc gccgactgcg
     1381 ccgccgaatg gctggaaacc ttccaggcga aagagctgga agcgactgaa aaaatgctct
     1441 ctcttgagca gaaaatgagc atggcgcaaa ccgcgcacag ccagtttgag caggcttatc
     1501 agctggtggt ggcaatcaac ggcccactgg cgcgtaacga ggcgtgggat gtcgctcgcg
     1561 aactattgcg cgaaggggtc gatcagcgtc acctggcaga gcaggttcag ccgctgcgga
     1621 tgcgattaag cgaactggaa cagcgtctac gcgagcagca agaagctgag cgtctgctgg
     1681 cagatttctg caaacgtcag ggcaagaatt ttgatatcga cgaactggaa gccctgcatc
     1741 aggaactgga agcacgcatt gcctctcttt ccgatagcgt gtctaacgcc cgtgaagagc
     1801 gcatggcact gcgccaggag caggaacagc tgcagtctcg cattcagagt ttgatgcagc
     1861 gtgcgccggt ttggctggca gcgcaaaaca gtctcaacca gttgagcgaa cagtgcggcg
     1921 aagagtttac ctccagccag gacgtcaccg aatatctgca acagttgctg gagcgtgagc
     1981 gagaggcgat tgttgaacgc gatgaagtgg gcgcgcgcaa aaacgccgtc gatgaagaga
     2041 tcgaacgttt aagccagcct ggcggctctg aagatcagcg tctgaacgcg ctggcggagc
     2101 gttttggtgg tgtgctgctg tcagaaattt atgacgacgt tagcctggaa gatgcgccgt
     2161 acttctcagc gctgtatggc ccgtcacgcc acgccatcgt ggtgccagat ctgtcacagg
     2221 taactgaaca cctgagacct gccatgggat atctgagatc cggctgctaa caaagcccga
     2281 aaggaagctg agttggctgc tgccaccgct gagcaataac tagcataacc ccttggggcc
     2341 tctaaacggg tcttgagggg ttttttgctg aaaggaggaa ctatatccgg attggcgaat
     2401 gggacgcgcc ctgtagcggc gcattaagcg cggcgggtgt ggtggttacg cgcagcgtga
     2461 ccgctacact tgccagcgcc ctagcgcccg ctcctttcgc tttcttccct tcctttctcg
     2521 ccacgttcgc cggctttccc cgtcaagctc taaatcgggg gctcccttta gggttccgat
     2581 ttagtgcttt acggcacctc gaccccaaaa aacttgatta gggtgatggt tcacgtagtg
     2641 ggccatcgcc ctgatagacg gtttttcgcc ctttgacgtt ggagtccacg ttctttaata
     2701 gtggactctt gttccaaact ggaacaacac tcaaccctat ctcggtctat tcttttgatt
     2761 tataagggat tttgccgatt tcggcctatt ggttaaaaaa tgagctgatt taacaaaaat
     2821 ttaacgcgaa ttttaacaaa atattaacgt ttacaatttc aggtggcact tttcggggaa
     2881 atgtgcgcgg aacccctatt tgtttatttt tctaaataca ttcaaatatg tatccgctca
     2941 tgagacaata accctgataa atgcttcaat aatattgaaa aaggaagagt atgagtattc
     3001 aacatttccg tgtcgccctt attccctttt ttgcggcatt ttgccttcct gtttttgctc
     3061 acccagaaac gctggtgaaa gtaaaagatg ctgaagatca gttgggtgca cgagtgggtt
     3121 acatcgaact ggatctcaac agcggtaaga tccttgagag ttttcgcccc gaagaacgtt
     3181 ttccaatgat gagcactttt aaagttctgc tatgtggcgc ggtattatcc cgtattgacg
     3241 ccgggcaaga gcaactcggt cgccgcatac actattctca gaatgacttg gttgagtact
     3301 caccagtcac agaaaagcat cttacggatg gcatgacagt aagagaatta tgcagtgctg
     3361 ccataaccat gagtgataac actgcggcca acttacttct gacaacgatc ggaggaccga
     3421 aggagctaac cgcttttttg cacaacatgg gggatcatgt aactcgcctt gatcgttggg
     3481 aaccggagct gaatgaagcc ataccaaacg acgagcgtga caccacgatg cctgcagcaa
     3541 tggcaacaac gttgcgcaaa ctattaactg gcgaactact tactctagct tcccggcaac
     3601 aattaataga ctggatggag gcggataaag ttgcaggacc acttctgcgc tcggcccttc
     3661 cggctggctg gtttattgct gataaatctg gagccggtga gcgtgggagc cgcggtatca
     3721 ttgcagcact ggggccagat ggtaagccct cccgtatcgt agttatctac acgacgggga
     3781 gtcaggcaac tatggatgaa cgaaatagac agatcgctga gataggtgcc tcactgatta
     3841 agcattggta actgtcagac caagtttact catatatact ttagattgat ttaaaacttc
     3901 atttttaatt taaaaggatc taggtgaaga tcctttttga taatctcatg accaaaatcc
     3961 cttaacgtga gttttcgttc cactgagcgt cagaccccgt agaaaagatc aaaggatctt
     4021 cttgagatcc tttttttctg cgcgtaatct gctgcttgca aacaaaaaaa ccaccgctac
     4081 cagcggtggt ttgtttgccg gatcaagagc taccaactct ttttccgaag gtaactggct
     4141 tcagcagagc gcagatacca aatactgtcc ttctagtgta gccgtagtta ggccaccact
     4201 tcaagaactc tgtagcaccg cctacatacc tcgctctgct aatcctgtta ccagtggctg
     4261 ctgccagtgg cgataagtcg tgtcttaccg ggttggactc aagacgatag ttaccggata
     4321 aggcgcagcg gtcgggctga acggggggtt cgtgcacaca gcccagcttg gagcgaacga
     4381 cctacaccga actgagatac ctacagcgtg agctatgaga aagcgccacg cttcccgaag
     4441 ggagaaaggc ggacaggtat ccggtaagcg gcagggtcgg aacaggagag cgcacgaggg
     4501 agcttccagg gggaaacgcc tggtatcttt atagtcctgt cgggtttcgc cacctctgac
     4561 ttgagcgtcg atttttgtga tgctcgtcag gggggcggag cctatggaaa aacgccagca
     4621 acgcggcctt tttacggttc ctggcctttt gctggccttt tgctcacatg ttctttcctg
     4681 cgttatcccc tgattctgtg gataaccgta ttaccgcctt tgagtgagct gataccgctc
     4741 gccgcagccg aacgaccgag cgcagcgagt cagtgagcga ggaagcggaa gagcgcctga
     4801 tgcggtattt tctccttacg catctgtgcg gtatttcaca ccgcatatat ggtgcactct
     4861 cagtacaatc tgctctgatg ccgcatagtt aagccagtat acactccgct atcgctacgt
     4921 gactgggtca tggctgcgcc ccgacacccg ccaacacccg ctgacgcgcc ctgacgggct
     4981 tgtctgctcc cggcatccgc ttacagacaa gctgtgaccg tcaccgggag ctgcatgtgt
     5041 cagaggtttt caccgtcatc accgaaacgc gcgaggcagc tgcggtaaag ctcatcagcg
     5101 tggtcgtgaa gcgattcaca gatgtctgcc tgttcatccg cgtccagctc gttgagtttc
     5161 tccagaagcg ttaatgtctg gcttctgata aagcgggcca tgttaagggc ggttttttcc
     5221 tgtttggtca ctgatgcctc cgtgtaaggg ggatttctgt tcatgggggt aatgataccg
     5281 atgaaacgag agaggatgct cacgatacgg gttactgatg atgaacatgc ccggttactg
     5341 gaacgttgtg agggtaaaca actggcggta tggatgcggc gggaccagag aaaaatcact
     5401 cagggtcaat gccagcgctt cgttaataca gatgtaggtg ttccacaggg tagccagcag
     5461 catcctgcga tgcagatccg gaacataatg gtgcagggcg ctgacttccg cgtttccaga
     5521 ctttacgaaa cacggaaacc gaagaccatt catgttgttg ctcaggtcgc agacgttttg
     5581 cagcagcagt cgcttcacgt tcgctcgcgt atcggtgatt cattctgcta accagtaagg
     5641 caaccccgcc agcctagccg ggtcctcaac gacaggagca cgatcatgcg cacccgtggg
     5701 gccgccatgc cggcgataat ggcctgcttc tcgccgaaac gtttggtggc gggaccagtg
     5761 acgaaggctt gagcgagggc gtgcaagatt ccgaataccg caagcgacag gccgatcatc
     5821 gtcgcgctcc agcgaaagcg gtcctcgccg aaaatgaccc agagcgctgc cggcacctgt
     5881 cctacgagtt gcatgataaa gaagacagtc ataagtgcgg cgacgatagt catgccccgc
     5941 gcccaccgga aggagctgac tgggttgaag gctctcaagg gcatcggtcg agatcccggt
     6001 gcctaatgag tgagctaact tacattaatt gcgttgcgct cactgcccgc tttccagtcg
     6061 ggaaacctgt cgtgccagct gcattaatga atcggccaac gcgcggggag aggcggtttg
     6121 cgtattgggc gccagggtgg tttttctttt caccagtgac acgggcaaca gctgattgcc
     6181 cttcaccgcc tggccctgag agagttgcag caagcggtcc acgctggttt gccccagcag
     6241 gcgaaaatcc tgtttgatgg tggttaacgg cgggatataa catgagctgt cttcggtatc
     6301 gtcgtatccc actaccgata tatccgcacc aacgcgcagc ccggactcgg taatggcgcg
     6361 cattgcgccc agcgccatct gatcgttggc aaccagcatc gcagtgggaa cgatgccctc
     6421 attcagcatt tgcatggttt gttgaaaacc ggacatggca ctccagtcgc cttcccgttc
     6481 cgctatcggc tgaatttgat tgcgagtgag atatttatgc cagccagcca gacgcagacg
     6541 cgccgagaca gaacttaatg ggcccgctaa cagcgcgatt tgctggtgac ccaatgcgac
     6601 cagatgctcc acgcccagtc gcgtaccgtc ttcatgggag aaaataatac tgttgatggg
     6661 tgtctggtca gagacatcaa gaaataacgc cggaacatta gtgcaggcag cttccacagc
     6721 aatggcatcc tggtcatcca gcggatagtt aatgatcagc ccactgacgc gttgcgcgag
     6781 aagattgtgc accgccgctt tacaggcttc gacgccgctt cgttctacca tcgacaccac
     6841 cacgctggca cccagttgat cggcgcgaga tttaatcgcc gcgacaattt gcgacggcgc
     6901 gtgcagggcc agactggagg tggcaacgcc aatcagcaac gactgtttgc ccgccagttg
     6961 ttgtgccacg cggttgggaa tgtaattcag ctccgccatc gccgcttcca ctttttcccg
     7021 cgttttcgca gaaacgtggc tggcctggtt caccacgcgg gaaacggtct gataagagac
     7081 accggcatac tctgcgacat cgtataacgt tactggtttc acattcacca ccctgaattg
     7141 actctcttcc gggcgctatc atgccatacc gcgaaaggtt ttgcgccatt cgatggtgtc
     7201 cgggatctcg acgctctccc ttatgcgact cctgcattag gaagcagccc agtagtaggt
     7261 tgaggccgtt gagcaccgcc gccgcaagga atggtgcatg caaggagatg gcgcccaaca
     7321 gtcccccggc cacggggcct gccaccatac ccacgccgaa acaagcgctc atgagcccga
     7381 agtggcgagc ccgatcttcc ccatcggtga tgtcggcgat ataggcgcca gcaaccgcac
     7441 ctgtggcgcc ggtgatgccg gccacgatgc gtccggcgta gaggatcgag atctcgatcc
     7501 cgcgaaat
//
