# Supplementary material for: Cryo-EM structure of MukBEF reveals DNA loop entrapment at chromosomal unloading sites
Source: Mol Cell. 2021 Dec 2;81(23):4891–4906.e8. doi: 10.1016/j.molcel.2021.10.011 (PMC8669397; doi:10.1016/j.molcel.2021.10.011)
Supplement: Data S1. Annotated sequences of plasmids and genomic loci, related to STAR methods [file mmc2.zip › pFB0507 pET-Gold1 mukF(D227C, Q412C)EB' module.gb]

LOCUS       Exported                7418 bp ds-DNA     circular SYN 02-OCT-2020
DEFINITION  synthetic circular DNA.
ACCESSION   .
VERSION     .
KEYWORDS    .
SOURCE      synthetic DNA construct
  ORGANISM  synthetic DNA construct
REFERENCE   1  (bases 1 to 7418)
  AUTHORS   Frank
  TITLE     Direct Submission
  JOURNAL   Exported Friday, Oct 2, 2020 from SnapGene 5.1.7
            https://www.snapgene.com
FEATURES             Location/Qualifiers
     source          1..7418
                     /organism="recombinant plasmid"
                     /mol_type="other DNA"
                     /note="color: #ffffff"
     misc_feature    1..4
                     /label=RU
                     /note="color: #a6acb3"
     misc_feature    complement(5..7)
                     /label=PAM NGG
                     /note="color: #a6acb3; direction: LEFT"
     misc_feature    complement(8..37)
                     /label=ProtoSpacer UP
                     /note="color: #a6acb3; direction: LEFT"
     CDS             11..61
                     /codon_start=1
                     /label=smtA
                     /note="color: #993366"
                     /translation="RYIHVTARKPQSKDKV"
     CDS             58..1380
                     /codon_start=1
                     /label=mukF
                     /note="color: #993366"
                     /translation="MSEFSQTVPELVAWARKNDFSISLPVDRLSFLLAVATLNGERLDG
                     EMSEGELVDAFRHVSDAFEQTSETIGVRANNAINDMVRQRLLNRFTSEQAEGNAIYRLT
                     PLGIGITDYYIRQREFSTLRLSMQLSIVAGELKRAADAAEEGGDEFHWHRNVYAPLKYS
                     VAEIFDSIDLTQRLMDEQQQQVKDDIAQLLNKDWRAAISSCELLLSETSGTLRELQDTL
                     EAAGCKLQANLLRIQDATMTHDDLHFVDRLVFDLQSKLDRIISWGQQSIDLWIGYDRHV
                     HKFIRTAIDMDKNRVFAQRLRQSVQTYFDEPWALTYANADRLLDMRDEEMALRDEEVTG
                     ELPEDLEYEEFNEIREQLAAIIEEQLAVYKTRQVPLDLGLVVREYLSQYPRARHFDVAR
                     IVIDQAVRLGVACADFTGLPAKWQPINDYGAKVQAHVIDKY"
     misc_feature    736..738
                     /label=D227C
                     /note="color: #a6acb3"
     misc_feature    1291..1293
                     /label=Q412C
                     /note="color: #a6acb3"
     CDS             1334..2065
                     /codon_start=1
                     /label=mukE
                     /note="color: #993366"
                     /translation="MITEPRYRRMSSTNIEQVMPVKLAQALANPLFPALDSALRSGRHI
                     GLDELDNHAFLMDFQEYLEEFYARYNVELIRAPEGFFYLRPRSTTLIPRSVLSELDMMV
                     GKILCYLYLSPERLANEGIFTQQELYDELLTLADEAKLLKLVNNRSTGSDVDRQKLQEK
                     VRSSLNRLRRLGMVWFMGHDSSKFRITESVFRFGADVRAGDDPREAQRRLIRDGEAMPI
                     ENHLQLNDETEENQPDSGEEE"
     CDS             2065..2074
                     /codon_start=1
                     /label=mukB'
                     /note="color: #993366"
                     /translation="MIE"
     CDS             complement(2099..2123)
                     /codon_start=1
                     /label=lac operator
                     /label=lac\operator
                     /note="/vntifkey=4"
                     /note="color: #993366"
                     /translation="GIVSG*QF"
     promoter        complement(2126..2142)
                     /label=T7 promoter
                     /label=T7\promoter
                     /note="/vntifkey=30"
                     /note="color: #ffffff; direction: LEFT"
     CDS             2529..3608
                     /codon_start=1
                     /label=lacI
                     /note="/vntifkey=4"
                     /note="color: #993366"
                     /translation="VKPVTLYDVAEYAGVSYQTVSRVVNQASHVSAKTREKVEAAMAEL
                     NYIPNRVAQQLAGKQSLLIGVATSSLALHAPSQIVAAIKSRADQLGASVVVSMVERSGV
                     EACKAAVHNLLAQRVSGLIINYPLDDQDAIAVEAACTNVPALFLDVSDQTPINSIIFSH
                     EDGTRLGVEHLVALGHQQIALLAGPLSSVSARLRLAGWHKYLTRNQIQPIAEREGDWSA
                     MSGFQQTMQMLNEGIVPTAMLVANDQMALGAMRAITESGLRVGADISVVGYDDTEDSSC
                     YIPPLTTIKQDFRLLGQTSVDRLLQLSQGQAVKGNQLLPVSLVKRKTTLAPNTQTASPR
                     ALADSLMQLARQVSRLESGQ"
     rep_origin      5042
                     /label=ColE1 pBR322 origin
                     /label=ColE1\pBR322\origin
                     /note="/vntifkey=33"
                     /note="color: #ffff00"
     CDS             complement(5803..6660)
                     /codon_start=1
                     /label=bla
                     /note="/vntifkey=4"
                     /note="color: #993366"
                     /translation="MSIQHFRVALIPFFAAFCLPVFAHPETLVKVKDAEDQLGARVGYI
                     ELDLNSGKILESFRPEERFPMMSTFKVLLCGAVLSRIDAGQEQLGRRIHYSQNDLVEYS
                     PVTEKHLTDGMTVRELCSAAITMSDNTAANLLLTTIGGPKELTAFLHNMGDHVTRLDRW
                     EPELNEAIPNDERDTTMPAAMATTLRKLLTGELLTLASRQQLIDWMEADKVAGPLLRSA
                     LPAGWFIADKSGAGERGSRGIIAALGPDGKPSRIVVIYTTGSQATMDERNRQIAEIGAS
                     LIKHW"
     rep_origin      complement(6792..7247)
                     /direction=LEFT
                     /label=f1 origin
                     /label=f1\origin
                     /note="/vntifkey=33"
                     /note="color: #ffff00"
     RBS             7274..7279
                     /label=RBS
                     /note="/vntifkey=32"
                     /note="color: #a6acb3"
     terminator      7284..7330
                     /label=T7 terminator
                     /label=T7\terminator
                     /note="/vntifkey=43"
                     /note="color: #ffffff"
     misc_feature    7410..7413
                     /label=RB
                     /note="/vntifkey=21"
                     /note="color: #a6acb3"
     misc_feature    7410..7413
                     /label=R1
                     /note="/vntifkey=21"
                     /note="color: #a6acb3"
ORIGIN
        1 cgagcctagg cgttatattc atgtcaccgc gcgcaaaccg cagagcaagg ataaagtatg
       61 agtgaatttt cccagacagt ccccgaactg gttgcctggg ccagaaaaaa tgacttctcc
      121 atctcgctgc cggtagaccg actctctttt ctgctggcgg ttgccacgct gaacggcgag
      181 cgtctggatg gtgagatgag tgaaggcgag ctggtggatg cattccgcca tgtgagtgat
      241 gcgtttgagc aaaccagcga aaccatcggc gtgcgcgcca ataacgcgat caacgacatg
      301 gtgcgtcaac gtctgctgaa ccgctttacc agcgagcagg cggaagggaa cgcaatttac
      361 cgtctgacgc cgctcggcat cggcattact gactactaca tccgtcagcg cgagttttct
      421 acgctgcgtc tttctatgca gttgtcgatt gtggcgggtg agctcaaacg cgcagcagat
      481 gccgccgaag agggcggtga tgaatttcac tggcaccgta atgtctatgc gccactgaaa
      541 tattcggtag cagaaatttt cgacagtatc gacctgacgc aacgtctgat ggacgaacag
      601 cagcagcagg tgaaggacga tatcgcccag ttgctgaaca aagactggcg ggcggcgatt
      661 tccagctgtg aattgttgct ttcggaaact tccggaacgc tgcgtgaatt gcaggatacg
      721 ctggaagcgg caggctgtaa attgcaggct aatctgttgc gcattcagga tgcgacgatg
      781 acccatgacg atctgcattt cgtcgatcgt ctggtgttcg atctgcagag caaactcgat
      841 cgtattatca gttggggcca gcaatccatc gacttgtgga ttggctacga ccgccacgta
      901 cacaaattta ttcgtaccgc gatcgatatg gataaaaacc gcgtctttgc tcagcggtta
      961 cgtcagtcgg tacaaaccta ttttgatgag ccgtgggcgc taacttatgc caatgccgat
     1021 cgtctgctgg atatgcgtga cgaagagatg gcactgcgcg atgaagaagt gactggggaa
     1081 cttcctgagg atctggaata cgaagagttt aacgagatcc gcgaacagct ggcggcgatc
     1141 atcgaagaac aacttgccgt gtacaaaacc agacaagtgc cgctggatct tggtctggtg
     1201 gtacgcgaat atctgtcaca gtatccgcgt gcacgtcact ttgacgttgc gcgtattgtt
     1261 attgatcagg cggtacgtct tggcgtagcg tgcgcagatt tcaccggact gccagcgaaa
     1321 tggcagccga ttaatgatta cggagccaag gtacaggcgc atgtcatcga caaatattga
     1381 acaagtgatg ccggttaagc tggcgcaggc gctggcgaat ccgttatttc cggcgctgga
     1441 cagcgcctta cgttcaggac gccatattgg cctcgacgaa ctggataatc atgcattcct
     1501 gatggatttt caggaatatc tggaagagtt ttacgcgcgt tataacgttg agcttattcg
     1561 cgcaccagaa gggttcttct atttacgccc acgttccacc acgctgatcc ctcgttccgt
     1621 cttgtcggaa ctggatatga tggtcgggaa aatcctctgt tatctctatc tcagcccgga
     1681 acggctggcg aatgagggga ttttcaccca gcaggaactg tacgacgaac tgctcaccct
     1741 ggccgatgaa gcaaaactgc tgaaactggt gaacaaccgt tcaaccggtt cagacgttga
     1801 ccgtcagaag ttgcaggaga aagtacgttc ttcgctcaac cgtctgcgtc gtttaggcat
     1861 ggtgtggttt atgggccacg acagcagcaa gtttcgcatt accgaatcgg tgttccgctt
     1921 cggagccgat gtgcgtgctg gcgacgatcc ccgtgaagca cagcgtcgcc tgattcgtga
     1981 tggcgaagca atgccgattg aaaatcatct gcaactcaac gatgaaaccg aagagaatca
     2041 gccagatagc ggagaggaag aataatgatt gaacagagac catactcgag gatatcgggg
     2101 aattgttatc cgctcacaat tcccctatag tgagtcgtat taatttcgcg ggatcgagat
     2161 ctcgatcctc tacgccggac gcatcgtggc cggcatcacc ggcgccacag gtgcggttgc
     2221 tggcgcctat atcgccgaca tcaccgatgg ggaagatcgg gctcgccact tcgggctcat
     2281 gagcgcttgt ttcggcgtgg gtatggtggc aggccccgtg gccgggggac tgttgggcgc
     2341 catctccttg catgcaccat tccttgcggc ggcggtgctc aacggcctca acctactact
     2401 gggctgcttc ctaatgcagg agtcgcataa gggagagcgt cgagatcccg gacaccatcg
     2461 aatggcgcaa aacctttcgc ggtatggcat gatagcgccc ggaagagagt caattcaggg
     2521 tggtgaatgt gaaaccagta acgttatacg atgtcgcaga gtatgccggt gtctcttatc
     2581 agaccgtttc ccgcgtggtg aaccaggcca gccacgtttc tgcgaaaacg cgggaaaaag
     2641 tggaagcggc gatggcggag ctgaattaca ttcccaaccg cgtggcacaa caactggcgg
     2701 gcaaacagtc gttgctgatt ggcgttgcca cctccagtct ggccctgcac gcgccgtcgc
     2761 aaattgtcgc ggcgattaaa tctcgcgccg atcaactggg tgccagcgtg gtggtgtcga
     2821 tggtagaacg aagcggcgtc gaagcctgta aagcggcggt gcacaatctt ctcgcgcaac
     2881 gcgtcagtgg gctgatcatt aactatccgc tggatgacca ggatgccatt gctgtggaag
     2941 ctgcctgcac taatgttccg gcgttatttc ttgatgtctc tgaccagaca cccatcaaca
     3001 gtattatttt ctcccatgaa gacggtacgc gactgggcgt ggagcatctg gtcgcattgg
     3061 gtcaccagca aatcgcgctg ttagcgggcc cattaagttc tgtctcggcg cgtctgcgtc
     3121 tggctggctg gcataaatat ctcactcgca atcaaattca gccgatagcg gaacgggaag
     3181 gcgactggag tgccatgtcc ggttttcaac aaaccatgca aatgctgaat gagggcatcg
     3241 ttcccactgc gatgctggtt gccaacgatc agatggcgct gggcgcaatg cgcgccatta
     3301 ccgagtccgg gctgcgcgtt ggtgcggata tatcggtagt gggatacgac gataccgaag
     3361 acagctcatg ttatatcccg ccgttaacca ccatcaaaca ggattttcgc ctgctggggc
     3421 aaaccagcgt ggaccgcttg ctgcaactct ctcagggcca ggcggtgaag ggcaatcagc
     3481 tgttgcccgt gtcactggtg aaaagaaaaa ccaccctggc gcccaatacg caaaccgcct
     3541 ctccccgcgc gttggccgat tcattaatgc agctggcacg acaggtttcc cgactggaaa
     3601 gcgggcagtg agcgcaacgc aattaatgta agttagctca ctcattaggc accgggatct
     3661 cgaccgatgc ccttgagagc cttcaaccca gtcagctcct tccggtgggc gcggggcatg
     3721 actatcgtcg ccgcacttat gactgtcttc tttatcatgc aactcgtagg acaggtgccg
     3781 gcagcgctct gggtcatttt cggcgaggac cgctttcgct ggagcgcgac gatgatcggc
     3841 ctgtcgcttg cggtattcgg aatcttgcac gccctcgctc aagccttcgt cactggtccc
     3901 gccaccaaac gtttcggcga gaagcaggcc attatcgccg gcatggcggc cccacgggtg
     3961 cgcatgatcg tgctcctgtc gttgaggacc cggctaggct ggcggggttg ccttactggt
     4021 tagcagaatg aatcaccgat acgcgagcga acgtgaagcg actgctgctg caaaacgtct
     4081 gcgacctgag caacaacatg aatggtcttc ggtttccgtg tttcgtaaag tctggaaacg
     4141 cggaagtcag cgccctgcac cattatgttc cggatctgca tcgcaggatg ctgctggcta
     4201 ccctgtggaa cacctacatc tgtattaacg aagcgctggc attgaccctg agtgattttt
     4261 ctctggtccc gccgcatcca taccgccagt tgtttaccct cacaacgttc cagtaaccgg
     4321 gcatgttcat catcagtaac ccgtatcgtg agcatcctct ctcgtttcat cggtatcatt
     4381 acccccatga acagaaatcc cccttacacg gaggcatcag tgaccaaaca ggaaaaaacc
     4441 gcccttaaca tggcccgctt tatcagaagc cagacattaa cgcttctgga gaaactcaac
     4501 gagctggacg cggatgaaca ggcagacatc tgtgaatcgc ttcacgacca cgctgatgag
     4561 ctttaccgca gctgcctcgc gcgtttcggt gatgacggtg aaaacctctg acacatgcag
     4621 ctcccggtga cggtcacagc ttgtctgtaa gcggatgccg ggagcagaca agcccgtcag
     4681 ggcgcgtcag cgggtgttgg cgggtgtcgg ggcgcagcca tgacccagtc acgtagcgat
     4741 agcggagtgt atactggctt aactatgcgg catcagagca gattgtactg agagtgcacc
     4801 atatatgcgg tgtgaaatac cgcacagatg cgtaaggaga aaataccgca tcaggcgctc
     4861 ttccgcttcc tcgctcactg actcgctgcg ctcggtcgtt cggctgcggc gagcggtatc
     4921 agctcactca aaggcggtaa tacggttatc cacagaatca ggggataacg caggaaagaa
     4981 catgtgagca aaaggccagc aaaaggccag gaaccgtaaa aaggccgcgt tgctggcgtt
     5041 tttccatagg ctccgccccc ctgacgagca tcacaaaaat cgacgctcaa gtcagaggtg
     5101 gcgaaacccg acaggactat aaagatacca ggcgtttccc cctggaagct ccctcgtgcg
     5161 ctctcctgtt ccgaccctgc cgcttaccgg atacctgtcc gcctttctcc cttcgggaag
     5221 cgtggcgctt tctcatagct cacgctgtag gtatctcagt tcggtgtagg tcgttcgctc
     5281 caagctgggc tgtgtgcacg aaccccccgt tcagcccgac cgctgcgcct tatccggtaa
     5341 ctatcgtctt gagtccaacc cggtaagaca cgacttatcg ccactggcag cagccactgg
     5401 taacaggatt agcagagcga ggtatgtagg cggtgctaca gagttcttga agtggtggcc
     5461 taactacggc tacactagaa ggacagtatt tggtatctgc gctctgctga agccagttac
     5521 cttcggaaaa agagttggta gctcttgatc cggcaaacaa accaccgctg gtagcggtgg
     5581 tttttttgtt tgcaagcagc agattacgcg cagaaaaaaa ggatctcaag aagatccttt
     5641 gatcttttct acggggtctg acgctcagtg gaacgaaaac tcacgttaag ggattttggt
     5701 catgagatta tcaaaaagga tcttcaccta gatcctttta aattaaaaat gaagttttaa
     5761 atcaatctaa agtatatatg agtaaacttg gtctgacagt taccaatgct taatcagtga
     5821 ggcacctatc tcagcgatct gtctatttcg ttcatccata gttgcctgac tccccgtcgt
     5881 gtagataact acgatacggg agggcttacc atctggcccc agtgctgcaa tgataccgcg
     5941 gctcccacgc tcaccggctc cagatttatc agcaataaac cagccagccg gaagggccga
     6001 gcgcagaagt ggtcctgcaa ctttatccgc ctccatccag tctattaatt gttgccggga
     6061 agctagagta agtagttcgc cagttaatag tttgcgcaac gttgttgcca ttgctgcagg
     6121 catcgtggtg tcacgctcgt cgtttggtat ggcttcattc agctccggtt cccaacgatc
     6181 aaggcgagtt acatgatccc ccatgttgtg caaaaaagcg gttagctcct tcggtcctcc
     6241 gatcgttgtc agaagtaagt tggccgcagt gttatcactc atggttatgg cagcactgca
     6301 taattctctt actgtcatgc catccgtaag atgcttttct gtgactggtg agtactcaac
     6361 caagtcattc tgagaatagt gtatgcggcg accgagttgc tcttgcccgg cgtcaatacg
     6421 ggataatacc gcgccacata gcagaacttt aaaagtgctc atcattggaa aacgttcttc
     6481 ggggcgaaaa ctctcaagga tcttaccgct gttgagatcc agttcgatgt aacccactcg
     6541 tgcacccaac tgatcttcag catcttttac tttcaccagc gtttctgggt gagcaaaaac
     6601 aggaaggcaa aatgccgcaa aaaagggaat aagggcgaca cggaaatgtt gaatactcat
     6661 actcttcctt tttcaatatt attgaagcat ttatcagggt tattgtctca tgagcggata
     6721 catatttgaa tgtatttaga aaaataaaca aataggggtt ccgcgcacat ttccccgaaa
     6781 agtgccacct gaaattgtaa acgttaatat tttgttaaaa ttcgcgttaa atttttgtta
     6841 aatcagctca ttttttaacc aataggccga aatcggcaaa atcccttata aatcaaaaga
     6901 atagaccgag atagggttga gtgttgttcc agtttggaac aagagtccac tattaaagaa
     6961 cgtggactcc aacgtcaaag ggcgaaaaac cgtctatcag ggcgatggcc cactacgtga
     7021 accatcaccc taatcaagtt ttttggggtc gaggtgccgt aaagcactaa atcggaaccc
     7081 taaagggagc ccccgattta gagcttgacg gggaaagccg gcgaacgtgg cgagaaagga
     7141 agggaagaaa gcgaaaggag cgggcgctag ggcgctggca agtgtagcgg tcacgctgcg
     7201 cgtaaccacc acacccgccg cgcttaatgc gccgctacag ggcgcgtccc attcgccaat
     7261 ccggatatag ttcctccttt cagcaaaaaa cccctcaaga cccgtttaga ggccccaagg
     7321 ggttatgcta gttattgctc agcggtggca gcagccaact cagcttcctt tcgggctttg
     7381 ttagcagccg gatctcagat atcccatggc aggtctca
//
