# Supplementary material for: Cryo-EM structure of MukBEF reveals DNA loop entrapment at chromosomal unloading sites
Source: Mol Cell. 2021 Dec 2;81(23):4891–4906.e8. doi: 10.1016/j.molcel.2021.10.011 (PMC8669397; doi:10.1016/j.molcel.2021.10.011)
Supplement: Data S1. Annotated sequences of plasmids and genomic loci, related to STAR methods [file mmc2.zip › pFB0508 pET-Gold1 (723-1480)MukB(R771C, C1118S, K1246C) module.gb]

LOCUS       Exported                7619 bp ds-DNA     circular SYN 02-OCT-2020
DEFINITION  synthetic circular DNA.
ACCESSION   .
VERSION     .
KEYWORDS    .
SOURCE      synthetic DNA construct
  ORGANISM  synthetic DNA construct
REFERENCE   1  (bases 1 to 7619)
  AUTHORS   Frank
  TITLE     Direct Submission
  JOURNAL   Exported Friday, Oct 2, 2020 from SnapGene 5.1.7
            https://www.snapgene.com
FEATURES             Location/Qualifiers
     source          1..7619
                     /organism="synthetic DNA construct"
                     /mol_type="other DNA"
                     /note="color: #ffffff"
     promoter        1..17
                     /label=T7 promoter
                     /label=T7\promoter
                     /note="/vntifkey=30"
                     /note="color: #ffffff"
     CDS             20..44
                     /codon_start=1
                     /label=lac operator
                     /label=lac\operator
                     /note="/vntifkey=4"
                     /note="color: #993366"
                     /translation="GIVSG*QF"
     CDS             69..2343
                     /codon_start=1
                     /label='mukB'
                     /note="color: #993366"
                     /translation="HLEGLTDCPEDLYLIEGDPQSFDDSVFSVDELEKAVVVKIADRQW
                     RYSCFPEVPLFGRAARESRIESLHAEREVLSERFATLSFDVQKTQRLHQAFSRFIGSHL
                     AVAFESDPEAEIRQLNSRRVELERALSNHENDNQQQRIQFEQAKEGVTALNRILPRLNL
                     LADDSLADRVDEIRERLDEAQEAARFVQQFGNQLAKLEPIVSVLQSDPEQFEQLKEDYA
                     YSQQMQRDARQQAFALTEVVQRRAHFSYSDSAEMLSGNSDLNEKLRERLEQAEAERTRA
                     REALRGHAAQLSQYNQVLASLKSSYDTKKELLNDLQRELQDIGVRADSGAEERARIRRD
                     ELHAQLSNNRSRRNQLEKALTFCEAEMDNLTRKLRKLERDYFEMREQVVTAKAGWSAVM
                     RMVKDNGVERRLHRRELAYLSADDLRSMSDKALGALRLAVADNEHLRDVLRMSEDPKRP
                     ERKIQFFVAVYQHLRERIRQDIIRTDDPVEAIEQMEIELSRLTEELTSREQKLAISSRS
                     VANIIRCTIQREQNRIRMLNQGLQNVSFGQVNSVRLNVNVRETHAMLLDVLSEQHEQHQ
                     DLFNSNRLTFSEALAKLYQRLNPQIDMGQRTPQTIGEELLDYRNYLEMEVEVNRGSDGW
                     LRAESGALSTGEAIGTGMSILVMVVQSWEDESRRLRGKDISPCRLLFLDEAARLDARSI
                     ATLFELCERLQMQLIIAAPENISPEKGTTYKLVRKVFQNTEHVHVVGLRGFAPQLPETL
                     PGTDE"
     misc_feature    213..215
                     /label=R771C
                     /note="color: #c0c0c0"
     misc_feature    1254..1256
                     /label=C1118S
                     /note="color: #a6acb3"
     misc_feature    1638..1640
                     /label=K1246C
                     /note="color: #a6acb3"
     misc_feature    2349..2352
                     /label=RB
                     /note="/vntifkey=21"
                     /note="color: #a6acb3"
     misc_feature    2349..2352
                     /label=R1
                     /note="/vntifkey=21"
                     /note="color: #a6acb3"
     terminator      2432..2478
                     /label=T7 terminator
                     /label=T7\terminator
                     /note="/vntifkey=43"
                     /note="color: #ffffff"
     RBS             2483..2488
                     /label=RBS
                     /note="/vntifkey=32"
                     /note="color: #a6acb3"
     rep_origin      2515..2970
                     /direction=RIGHT
                     /label=f1 origin
                     /label=f1\origin
                     /note="/vntifkey=33"
                     /note="color: #ffff00"
     CDS             3102..3959
                     /codon_start=1
                     /label=bla
                     /note="/vntifkey=4"
                     /note="color: #993366"
                     /translation="MSIQHFRVALIPFFAAFCLPVFAHPETLVKVKDAEDQLGARVGYI
                     ELDLNSGKILESFRPEERFPMMSTFKVLLCGAVLSRIDAGQEQLGRRIHYSQNDLVEYS
                     PVTEKHLTDGMTVRELCSAAITMSDNTAANLLLTTIGGPKELTAFLHNMGDHVTRLDRW
                     EPELNEAIPNDERDTTMPAAMATTLRKLLTGELLTLASRQQLIDWMEADKVAGPLLRSA
                     LPAGWFIADKSGAGERGSRGIIAALGPDGKPSRIVVIYTTGSQATMDERNRQIAEIGAS
                     LIKHW"
     rep_origin      4720
                     /label=ColE1 pBR322 origin
                     /label=ColE1\pBR322\origin
                     /note="/vntifkey=33"
                     /note="color: #ffff00"
     CDS             complement(6154..7233)
                     /codon_start=1
                     /label=lacI
                     /note="/vntifkey=4"
                     /note="color: #993366"
                     /translation="VKPVTLYDVAEYAGVSYQTVSRVVNQASHVSAKTREKVEAAMAEL
                     NYIPNRVAQQLAGKQSLLIGVATSSLALHAPSQIVAAIKSRADQLGASVVVSMVERSGV
                     EACKAAVHNLLAQRVSGLIINYPLDDQDAIAVEAACTNVPALFLDVSDQTPINSIIFSH
                     EDGTRLGVEHLVALGHQQIALLAGPLSSVSARLRLAGWHKYLTRNQIQPIAEREGDWSA
                     MSGFQQTMQMLNEGIVPTAMLVANDQMALGAMRAITESGLRVGADISVVGYDDTEDSSC
                     YIPPLTTIKQDFRLLGQTSVDRLLQLSQGQAVKGNQLLPVSLVKRKTTLAPNTQTASPR
                     ALADSLMQLARQVSRLESGQ"
ORIGIN
        1 taatacgact cactataggg gaattgtgag cggataacaa ttccccgata tcctcgagta
       61 tggtctcaca cctggaaggc ttgaccgatt gcccggaaga tctctatctg atcgaaggag
      121 atccgcagtc attcgatgac agcgtgttca gcgttgatga gctggaaaaa gcggtagtgg
      181 tgaaaatcgc cgatcgtcag tggcgttatt cttgcttccc ggaagtgccg ctgtttggtc
      241 gtgctgcgcg tgaaagccgt attgaaagcc tccatgccga gcgtgaagtg ctttccgaac
      301 gcttcgccac gctctccttt gatgtacaga aaactcagcg tctgcatcag gcgttcagcc
      361 gctttatcgg cagtcatctg gcggttgcgt ttgagtctga cccggaagca gaaatccgtc
      421 aactgaacag ccgtcgcgtc gaactggagc gggcgttaag taatcatgaa aatgataacc
      481 agcagcagcg tattcagttt gagcaggcga aagagggcgt tacggcgctg aaccgcattc
      541 tgccgcggct caacctgttg gctgatgaca gcctggcgga tcgcgtcgat gaaatccgcg
      601 aacgtctgga tgaagcccag gaagccgcgc gttttgttca gcagtttggc aatcaactgg
      661 cgaaactgga accgattgtt tcggtattgc agagcgaccc ggaacagttc gaacagttaa
      721 aagaagatta cgcgtactct cagcagatgc agcgcgatgc ccgtcagcag gcgtttgccc
      781 tgacggaagt ggtgcagcgt cgtgcgcact ttagctattc tgactcggca gaaatgctta
      841 gcggtaacag cgatctcaac gaaaaactgc gtgaacgtct ggaacaggcg gaagcggagc
      901 gtacccgcgc tcgcgaagcg ttgcgcggtc acgcagcgca gttgagtcag tacaaccagg
      961 tgctggcttc gctgaaaagt tcttacgaca ccaaaaaaga gctactcaac gatctgcaac
     1021 gtgaattgca ggatatcggc gtgcgtgctg atagcggggc agaagagcgg gcgcgtattc
     1081 gccgtgacga gctgcatgcg caactgagca ataaccgttc acgccgcaat caactggaaa
     1141 aagcgcttac cttctgcgaa gcggagatgg acaacctgac ccgcaaactg cgcaagctgg
     1201 agcgggatta ctttgagatg cgcgagcagg tagtgaccgc caaagcgggc tggagcgcgg
     1261 tgatgcgcat ggtgaaagat aacggcgttg agcgccgctt acaccgtcgt gagctggctt
     1321 atctctccgc tgatgatttg cgttccatgt cggataaggc gttaggtgcg ctgcgtctgg
     1381 cggtggcgga taacgaacat ctgcgcgacg tgctgcgcat gtcggaagat ccgaaacgtc
     1441 cggagcgtaa aattcagttc ttcgtggcgg tttatcagca tctgcgtgaa cgtattcgtc
     1501 aggatattat tcgtaccgat gatccggtgg aagctatcga acagatggag attgaactta
     1561 gccgtctgac cgaagaatta acctcccgtg aacagaaact ggcgatcagt tcccgcagcg
     1621 tggcgaacat cattcgctgc accattcagc gcgagcagaa ccgtatccgt atgctcaacc
     1681 aggggttgca gaacgtatcg tttggtcagg tgaacagcgt gcggctcaac gtgaacgtgc
     1741 gtgaaacgca cgccatgcta ctggatgtgc tctctgaaca gcacgagcag catcaggatc
     1801 tgtttaacag caaccgtttg accttctcgg aagcgctggc gaaactgtat caacgtctta
     1861 acccgcagat tgatatgggg cagcgcacgc cgcagaccat cggtgaagaa ctgctggatt
     1921 accgcaacta tctggaaatg gaagttgagg ttaaccgtgg ttccgatggc tggctgcgcg
     1981 cagagtctgg tgcattgtcg accggtgagg cgattggtac cggtatgtcg attctggtga
     2041 tggtggtaca aagctgggaa gatgaatctc gccgcctgcg cggtaaagat atctctcctt
     2101 gccgcctgct gttcctcgat gaagcagcgc gactggatgc tcgttctatc gccacgctgt
     2161 ttgaattgtg tgagcgtttg caaatgcaac tcatcatcgc agcgccggaa aatatcagcc
     2221 cggagaaagg caccacctat aaactggtgc gtaaagtctt ccagaatacc gaacacgttc
     2281 atgtcgtcgg cctgcgagga tttgcgccgc aactccctga aacgcttcca ggaactgacg
     2341 aagtgagacc tgccatggga tatctgagat ccggctgcta acaaagcccg aaaggaagct
     2401 gagttggctg ctgccaccgc tgagcaataa ctagcataac cccttggggc ctctaaacgg
     2461 gtcttgaggg gttttttgct gaaaggagga actatatccg gattggcgaa tgggacgcgc
     2521 cctgtagcgg cgcattaagc gcggcgggtg tggtggttac gcgcagcgtg accgctacac
     2581 ttgccagcgc cctagcgccc gctcctttcg ctttcttccc ttcctttctc gccacgttcg
     2641 ccggctttcc ccgtcaagct ctaaatcggg ggctcccttt agggttccga tttagtgctt
     2701 tacggcacct cgaccccaaa aaacttgatt agggtgatgg ttcacgtagt gggccatcgc
     2761 cctgatagac ggtttttcgc cctttgacgt tggagtccac gttctttaat agtggactct
     2821 tgttccaaac tggaacaaca ctcaacccta tctcggtcta ttcttttgat ttataaggga
     2881 ttttgccgat ttcggcctat tggttaaaaa atgagctgat ttaacaaaaa tttaacgcga
     2941 attttaacaa aatattaacg tttacaattt caggtggcac ttttcgggga aatgtgcgcg
     3001 gaacccctat ttgtttattt ttctaaatac attcaaatat gtatccgctc atgagacaat
     3061 aaccctgata aatgcttcaa taatattgaa aaaggaagag tatgagtatt caacatttcc
     3121 gtgtcgccct tattcccttt tttgcggcat tttgccttcc tgtttttgct cacccagaaa
     3181 cgctggtgaa agtaaaagat gctgaagatc agttgggtgc acgagtgggt tacatcgaac
     3241 tggatctcaa cagcggtaag atccttgaga gttttcgccc cgaagaacgt tttccaatga
     3301 tgagcacttt taaagttctg ctatgtggcg cggtattatc ccgtattgac gccgggcaag
     3361 agcaactcgg tcgccgcata cactattctc agaatgactt ggttgagtac tcaccagtca
     3421 cagaaaagca tcttacggat ggcatgacag taagagaatt atgcagtgct gccataacca
     3481 tgagtgataa cactgcggcc aacttacttc tgacaacgat cggaggaccg aaggagctaa
     3541 ccgctttttt gcacaacatg ggggatcatg taactcgcct tgatcgttgg gaaccggagc
     3601 tgaatgaagc cataccaaac gacgagcgtg acaccacgat gcctgcagca atggcaacaa
     3661 cgttgcgcaa actattaact ggcgaactac ttactctagc ttcccggcaa caattaatag
     3721 actggatgga ggcggataaa gttgcaggac cacttctgcg ctcggccctt ccggctggct
     3781 ggtttattgc tgataaatct ggagccggtg agcgtgggag ccgcggtatc attgcagcac
     3841 tggggccaga tggtaagccc tcccgtatcg tagttatcta cacgacgggg agtcaggcaa
     3901 ctatggatga acgaaataga cagatcgctg agataggtgc ctcactgatt aagcattggt
     3961 aactgtcaga ccaagtttac tcatatatac tttagattga tttaaaactt catttttaat
     4021 ttaaaaggat ctaggtgaag atcctttttg ataatctcat gaccaaaatc ccttaacgtg
     4081 agttttcgtt ccactgagcg tcagaccccg tagaaaagat caaaggatct tcttgagatc
     4141 ctttttttct gcgcgtaatc tgctgcttgc aaacaaaaaa accaccgcta ccagcggtgg
     4201 tttgtttgcc ggatcaagag ctaccaactc tttttccgaa ggtaactggc ttcagcagag
     4261 cgcagatacc aaatactgtc cttctagtgt agccgtagtt aggccaccac ttcaagaact
     4321 ctgtagcacc gcctacatac ctcgctctgc taatcctgtt accagtggct gctgccagtg
     4381 gcgataagtc gtgtcttacc gggttggact caagacgata gttaccggat aaggcgcagc
     4441 ggtcgggctg aacggggggt tcgtgcacac agcccagctt ggagcgaacg acctacaccg
     4501 aactgagata cctacagcgt gagctatgag aaagcgccac gcttcccgaa gggagaaagg
     4561 cggacaggta tccggtaagc ggcagggtcg gaacaggaga gcgcacgagg gagcttccag
     4621 ggggaaacgc ctggtatctt tatagtcctg tcgggtttcg ccacctctga cttgagcgtc
     4681 gatttttgtg atgctcgtca ggggggcgga gcctatggaa aaacgccagc aacgcggcct
     4741 ttttacggtt cctggccttt tgctggcctt ttgctcacat gttctttcct gcgttatccc
     4801 ctgattctgt ggataaccgt attaccgcct ttgagtgagc tgataccgct cgccgcagcc
     4861 gaacgaccga gcgcagcgag tcagtgagcg aggaagcgga agagcgcctg atgcggtatt
     4921 ttctccttac gcatctgtgc ggtatttcac accgcatata tggtgcactc tcagtacaat
     4981 ctgctctgat gccgcatagt taagccagta tacactccgc tatcgctacg tgactgggtc
     5041 atggctgcgc cccgacaccc gccaacaccc gctgacgcgc cctgacgggc ttgtctgctc
     5101 ccggcatccg cttacagaca agctgtgacc gtcaccggga gctgcatgtg tcagaggttt
     5161 tcaccgtcat caccgaaacg cgcgaggcag ctgcggtaaa gctcatcagc gtggtcgtga
     5221 agcgattcac agatgtctgc ctgttcatcc gcgtccagct cgttgagttt ctccagaagc
     5281 gttaatgtct ggcttctgat aaagcgggcc atgttaaggg cggttttttc ctgtttggtc
     5341 actgatgcct ccgtgtaagg gggatttctg ttcatggggg taatgatacc gatgaaacga
     5401 gagaggatgc tcacgatacg ggttactgat gatgaacatg cccggttact ggaacgttgt
     5461 gagggtaaac aactggcggt atggatgcgg cgggaccaga gaaaaatcac tcagggtcaa
     5521 tgccagcgct tcgttaatac agatgtaggt gttccacagg gtagccagca gcatcctgcg
     5581 atgcagatcc ggaacataat ggtgcagggc gctgacttcc gcgtttccag actttacgaa
     5641 acacggaaac cgaagaccat tcatgttgtt gctcaggtcg cagacgtttt gcagcagcag
     5701 tcgcttcacg ttcgctcgcg tatcggtgat tcattctgct aaccagtaag gcaaccccgc
     5761 cagcctagcc gggtcctcaa cgacaggagc acgatcatgc gcacccgtgg ggccgccatg
     5821 ccggcgataa tggcctgctt ctcgccgaaa cgtttggtgg cgggaccagt gacgaaggct
     5881 tgagcgaggg cgtgcaagat tccgaatacc gcaagcgaca ggccgatcat cgtcgcgctc
     5941 cagcgaaagc ggtcctcgcc gaaaatgacc cagagcgctg ccggcacctg tcctacgagt
     6001 tgcatgataa agaagacagt cataagtgcg gcgacgatag tcatgccccg cgcccaccgg
     6061 aaggagctga ctgggttgaa ggctctcaag ggcatcggtc gagatcccgg tgcctaatga
     6121 gtgagctaac ttacattaat tgcgttgcgc tcactgcccg ctttccagtc gggaaacctg
     6181 tcgtgccagc tgcattaatg aatcggccaa cgcgcgggga gaggcggttt gcgtattggg
     6241 cgccagggtg gtttttcttt tcaccagtga cacgggcaac agctgattgc ccttcaccgc
     6301 ctggccctga gagagttgca gcaagcggtc cacgctggtt tgccccagca ggcgaaaatc
     6361 ctgtttgatg gtggttaacg gcgggatata acatgagctg tcttcggtat cgtcgtatcc
     6421 cactaccgat atatccgcac caacgcgcag cccggactcg gtaatggcgc gcattgcgcc
     6481 cagcgccatc tgatcgttgg caaccagcat cgcagtggga acgatgccct cattcagcat
     6541 ttgcatggtt tgttgaaaac cggacatggc actccagtcg ccttcccgtt ccgctatcgg
     6601 ctgaatttga ttgcgagtga gatatttatg ccagccagcc agacgcagac gcgccgagac
     6661 agaacttaat gggcccgcta acagcgcgat ttgctggtga cccaatgcga ccagatgctc
     6721 cacgcccagt cgcgtaccgt cttcatggga gaaaataata ctgttgatgg gtgtctggtc
     6781 agagacatca agaaataacg ccggaacatt agtgcaggca gcttccacag caatggcatc
     6841 ctggtcatcc agcggatagt taatgatcag cccactgacg cgttgcgcga gaagattgtg
     6901 caccgccgct ttacaggctt cgacgccgct tcgttctacc atcgacacca ccacgctggc
     6961 acccagttga tcggcgcgag atttaatcgc cgcgacaatt tgcgacggcg cgtgcagggc
     7021 cagactggag gtggcaacgc caatcagcaa cgactgtttg cccgccagtt gttgtgccac
     7081 gcggttggga atgtaattca gctccgccat cgccgcttcc actttttccc gcgttttcgc
     7141 agaaacgtgg ctggcctggt tcaccacgcg ggaaacggtc tgataagaga caccggcata
     7201 ctctgcgaca tcgtataacg ttactggttt cacattcacc accctgaatt gactctcttc
     7261 cgggcgctat catgccatac cgcgaaaggt tttgcgccat tcgatggtgt ccgggatctc
     7321 gacgctctcc cttatgcgac tcctgcatta ggaagcagcc cagtagtagg ttgaggccgt
     7381 tgagcaccgc cgccgcaagg aatggtgcat gcaaggagat ggcgcccaac agtcccccgg
     7441 ccacggggcc tgccaccata cccacgccga aacaagcgct catgagcccg aagtggcgag
     7501 cccgatcttc cccatcggtg atgtcggcga tataggcgcc agcaaccgca cctgtggcgc
     7561 cggtgatgcc ggccacgatg cgtccggcgt agaggatcga gatctcgatc ccgcgaaat
//
